# Supplementary material for: Synthetic and Mechanistic Studies into the Reductive Functionalization of Nitro Compounds Catalyzed by an Iron(salen) Complex
Source: J Am Chem Soc. 2024 Jul 12;146(29):19839–51. doi: 10.1021/jacs.4c02797 (PMC11273354; doi:10.1021/jacs.4c02797)
Supplement: Supplementary file 1 — ja4c02797_si_001.zip [file ja4c02797_si_001.zip]

Archive with 91 entries (83 files):
- xyz/
- xyz/FeOH.2.xyz
- xyz/FeO-bpin.6.xyz
- xyz/H2.xyz
- xyz/pinB-OH.xyz
- xyz/bpin-nhipr.xyz
- xyz/bpin-o-bpin.xyz
- xyz/HBpin.xyz
- xyz/FeH.2.xyz
- xyz/FeOH.6.xyz
- xyz/FeOH.4.xyz
- xyz/FeH.6.xyz
- xyz/Fe-salen.1.xyz
- xyz/Fe-salen.3.xyz
- xyz/Fe-salen.5.xyz
- xyz/FeH.4.xyz
- xyz/ipr/
- xyz/ipr/iPr-NH2.xyz
- xyz/ipr/iPr-NO2.xyz
- xyz/ipr/iPr-NO.xyz
- xyz/ipr/HS/
- xyz/ipr/HS/A-1.ipr.6.xyz
- xyz/ipr/HS/A-2-ts.ipr.6.xyz
- xyz/ipr/HS/A-3.ipr.6.xyz
- xyz/ipr/HS/A-4a-ts.ipr.6.xyz
- xyz/ipr/HS/A-4-ts.ipr.6.xyz
- xyz/ipr/HS/A-5.ipr.6.xyz
- xyz/ipr/HS/A-5a.ipr.6.xyz
- xyz/ipr/HS/A-6.ipr.6.xyz
- xyz/ipr/HS/A-7-ts.ipr.6.xyz
- xyz/ipr/HS/A-8.ipr.6.xyz
- xyz/ipr/HS/A-9.ipr.6.xyz
- xyz/ipr/HS/B-1.ipr.6.xyz
- xyz/ipr/HS/B-2-ts.ipr.6.xyz
- xyz/ipr/HS/B-3.ipr.6.xyz
- xyz/ipr/HS/C-1.ipr.6.xyz
- xyz/ipr/HS/C-2-ts.ipr.6.xyz
- xyz/ipr/HS/C-3.ipr.6.xyz
- xyz/ipr/IS/
- xyz/ipr/IS/A-1.ipr.4.xyz
- xyz/ipr/IS/A-2-ts.ipr.4.xyz
- xyz/ipr/IS/A-3.ipr.4.xyz
- xyz/ipr/IS/A-8.ipr.4.xyz
- xyz/ipr/LS/
- xyz/ipr/LS/A-1.ipr.2.xyz
- xyz/ipr/LS/A-2-ts.ipr.2.xyz
- xyz/ipr/LS/A-3.ipr.2.xyz
- xyz/ipr/LS/A-7-ts.ipr.2.xyz
- xyz/ipr/LS/A-8.ipr.2.xyz
- xyz/ipr/LS/B-1.ipr.2.xyz
- xyz/ipr/LS/A-6.ipr.2.xyz
- xyz/ipr/LS/B-2-ts.ipr.2.xyz
- xyz/ipr/LS/B-3.ipr.2.xyz
- xyz/ph/
- xyz/ph/Ph-NH2.xyz
- xyz/ph/Ph-NO2.xyz
- xyz/ph/Ph-NO.xyz
- xyz/ph/HS/
- xyz/ph/HS/A-1.Ph.6.xyz
- xyz/ph/HS/A-2-ts.Ph.6.xyz
- xyz/ph/HS/A-3.Ph.6.xyz
- xyz/ph/HS/B-1.Ph.6.xyz
- xyz/ph/HS/B-2-ts.Ph.6.xyz
- xyz/ph/HS/B-3.Ph.6.xyz
- xyz/ph/HS/B-4H-ts.Ph.6.xyz
- xyz/ph/HS/B-4-ts.Ph.6.xyz
- xyz/ph/HS/B-5.Ph.6.xyz
- xyz/ph/HS/B-5H.Ph.6.xyz
- xyz/ph/HS/C-1.Ph.6.xyz
- xyz/ph/HS/C-2-ts.Ph.6.xyz
- xyz/ph/HS/C-3.Ph.6.xyz
- xyz/ph/HS/C-4a-ts.Ph.6.xyz
- xyz/ph/HS/C-4b-ts.Ph.6.xyz
- xyz/ph/HS/C-4-ts.Ph.6.xyz
- xyz/ph/HS/C-5.Ph.6.xyz
- xyz/ph/HS/C-5a.Ph.6.xyz
- xyz/ph/HS/C-5b.Ph.6.xyz
- xyz/olefins/
- xyz/olefins/dihydronaphthalene.sp.xyz
- xyz/olefins/cinnamate-trans.sp.xyz
- xyz/olefins/indene.sp.xyz
- xyz/olefins/trans-stilbene.sp.xyz
- xyz/olefins/4-7-dimethyl-indene.sp.xyz
- xyz/olefins/alpha-methyl-styrene.sp.xyz
- xyz/olefins/benzofuran.sp.xyz
- xyz/olefins/2-methyl-indene.sp.xyz
- xyz/olefins/2-allylanisole.sp.xyz
- xyz/olefins/allylbenzene.sp.xyz
- xyz/olefins/1-hexene.sp.xyz
- xyz/olefins/cyclohexene.sp.xyz
- xyz/olefins/1-eq-methylcyclohexene-2.sp.xyz
