# Supplementary material for: Synthetic and Mechanistic Studies into the Reductive Functionalization of Nitro Compounds Catalyzed by an Iron(salen) Complex
Source: J Am Chem Soc. 2024 Jul 12;146(29):19839–51. doi: 10.1021/jacs.4c02797 (PMC11273354; doi:10.1021/jacs.4c02797)
Supplement: Supplementary file 1 — ja4c02797_si_001.zip [file ja4c02797_si_001.zip › xyz/FeOH.2.xyz]

37
\textcolor{blue}{\textsf{\bfseries $^{\text{2}}$[Fe]--OH}\ 
\textit{E}$_{\text{tot}}$(UPBE0-D3(Acetonitrile)/def2TZVP // UPBE-D3(Acetonitrile)/def2SVP/W06) = -2216.78092270\ 
${\langle}S^{2}{\rangle}$ = 0.9566 }
 Fe         0.004923934086       0.224670942185       0.002204384657
 O         -1.268154476174      -1.164445999607      -0.240734292534
 O          1.287480212382      -1.138407106211      -0.198711846953
 N          1.283291975380       1.612337945302       0.030772681820
 N         -1.256457001931       1.606470569146      -0.317188725434
 C         -2.560625574024       1.473502695927      -0.299935634006
 H         -3.177425238646       2.384560652419      -0.438483719031
 C         -3.261002717381       0.231575865045      -0.144395769078
 C         -4.683228758408       0.253489269973      -0.054338525076
 H         -5.191444559027       1.231384183402      -0.064722140315
 C         -5.424974979761      -0.918283107902       0.043173748907
 H         -6.521525492666      -0.880410625407       0.118698571404
 C         -4.748799780998      -2.165401381107       0.037530292539
 H         -5.327198085862      -3.099941203942       0.112091823713
 C         -3.362382350326      -2.225471828133      -0.059565444683
 H         -2.829689435799      -3.188387425017      -0.065276606855
 C         -2.565066907813      -1.040056030601      -0.141774676230
 C          2.591839164460      -1.026315264097      -0.142478028830
 C          3.380461047047      -2.214682979494      -0.233361528355
 H          2.840951795732      -3.168602173910      -0.333352930394
 C          4.771305152279      -2.170653501774      -0.185021304355
 H          5.345224571283      -3.108897182670      -0.245439837658
 C          5.453900585821      -0.935337699371      -0.056025996441
 H          6.552749643123      -0.908219853066      -0.017533592309
 C          4.715995175606       0.241923672531       0.019193149626
 H          5.230002232210       1.212266453945       0.113692831444
 C          3.292299244296       0.233852279574      -0.020253047612
 C          2.588858576929       1.484249060320       0.037505323707
 H          3.201711888190       2.406536422765       0.085437844365
 C          0.668101926091       2.929276138455       0.210487422702
 H          1.338594966111       3.751374243009      -0.115579868366
 H          0.457327175139       3.057789475255       1.295068327793
 C         -0.640291813859       2.914010110511      -0.568575882921
 H         -1.310972434498       3.747758247540      -0.274471650546
 H         -0.432645926727       3.007747353020      -1.657197145409
 O         -0.194332948966       0.238931870649       1.787560540498
 H         -0.389798436650      -0.700756583071       1.996766588915
