# Supplementary material for: Synthetic and Mechanistic Studies into the Reductive Functionalization of Nitro Compounds Catalyzed by an Iron(salen) Complex
Source: J Am Chem Soc. 2024 Jul 12;146(29):19839–51. doi: 10.1021/jacs.4c02797 (PMC11273354; doi:10.1021/jacs.4c02797)
Supplement: Supplementary file 1 — ja4c02797_si_001.zip [file ja4c02797_si_001.zip › xyz/FeO-bpin.6.xyz]

57
\textcolor{blue}{\textsf{\bfseries $^{\text{6}}$[Fe]--OBpin}\ 
\textit{E}$_{\text{tot}}$(UPBE0-D3(Acetonitrile)/def2TZVP // UPBE-D3(Acetonitrile)/def2SVP/W06) = -2627.24046539\ 
${\langle}S^{2}{\rangle}$ = 8.7614 }
 Fe        -1.064771294378      -0.395455487003      -0.028298626516
 O         -0.112571033195      -2.026171264177      -0.495671589837
 O         -2.731374990845      -0.761398770839      -0.921834416035
 N         -2.198371232642       0.881524987618       1.243339208849
 N         -0.043772683340      -0.557452319056       1.848064940332
 C          1.116299228786      -1.130442212432       1.993936137307
 H          1.689152172049      -0.936005112349       2.926922323730
 C          1.747963403439      -2.014079181086       1.045776711206
 C          3.051397817356      -2.500436294618       1.338792505299
 H          3.535589363370      -2.169086607647       2.271743329332
 C          3.715976862670      -3.368506197114       0.475826227694
 H          4.727703073847      -3.727196094279       0.713802668970
 C          3.067996352110      -3.784980943506      -0.711644524043
 H          3.582801782602      -4.472361221639      -1.401395178161
 C          1.785195392914      -3.338307758643      -1.025294811978
 H          1.277567461661      -3.657751340397      -1.947565403339
 C          1.086534549379      -2.434540682994      -0.169527327324
 C         -3.965374640029      -0.338022137479      -0.806406755176
 C         -4.955748188133      -0.821752848606      -1.712077117535
 H         -4.632234370553      -1.541483900252      -2.478708413885
 C         -6.282074743273      -0.398892789606      -1.629614604631
 H         -7.018986601681      -0.793962516312      -2.346696802155
 C         -6.691534927213       0.526116636789      -0.641028685195
 H         -7.739544292714       0.853900306037      -0.583374335996
 C         -5.746331370999       1.014610050183       0.258629895533
 H         -6.044616901413       1.735223876765       1.037391497155
 C         -4.385897284956       0.607692327195       0.203645549939
 C         -3.466933907248       1.152743378225       1.176269003957
 H         -3.901434690061       1.857906361783       1.919260230497
 C         -1.346181262492       1.445902044932       2.275894025365
 H         -1.919384898513       2.015745776348       3.038840787549
 H         -0.616703474913       2.130328931825       1.789820030039
 C         -0.576354431813       0.283800047512       2.914332418743
 H          0.223880553840       0.656920548396       3.589264693224
 H         -1.281776917802      -0.324595124155       3.522853669849
 O         -0.112089643931       0.944273230094      -0.942464533461
 B          1.187036222081       1.288876404112      -0.820474539852
 O          2.052029444303       1.442600775353      -1.902673368629
 O          1.817339783644       1.538405668538       0.401112356484
 C          3.399072664767       1.533834271069      -1.361877050892
 C          3.139307601959       2.064264240692       0.110906480766
 C          3.043638221751       3.593947012979       0.187436077612
 C          4.117846908209       1.538376418003       1.159340620456
 C          4.225755052374       2.468774220805      -2.241516604799
 C          3.987401703707       0.116407353274      -1.388054004781
 H          4.360144958654       2.018336117841      -3.245109172618
 H          3.733778031264       3.450602171029      -2.370940048238
 H          3.936088305022      -0.273396569740      -2.423721660423
 H          4.030721217354       4.077384677403       0.051538386790
 H          2.349117307968       3.990069464780      -0.579868866649
 H          3.411512753678      -0.569096630651      -0.736272377635
 H          5.046113363422       0.101850564864      -1.063576646171
 H          5.230884604742       2.631563315881      -1.803698623080
 H          2.651988674786       3.878805588933       1.184001434476
 H          5.155266063398       1.846225444952       0.919797234691
 H          4.082554483754       0.435343071558       1.229585650162
 H          3.859299432160       1.952962015409       2.154200942976
