# Supplementary material for: Synthetic and Mechanistic Studies into the Reductive Functionalization of Nitro Compounds Catalyzed by an Iron(salen) Complex
Source: J Am Chem Soc. 2024 Jul 12;146(29):19839–51. doi: 10.1021/jacs.4c02797 (PMC11273354; doi:10.1021/jacs.4c02797)
Supplement: Supplementary file 1 — ja4c02797_si_001.zip [file ja4c02797_si_001.zip › xyz/H2.xyz]

2
\textcolor{blue}{\textsf{\bfseries H$_{\text{2}}$}\ 
\textit{E}$_{\text{tot}}$(RPBE0-D3(Acetonitrile)/def2TZVP // RPBE-D3(Acetonitrile)/def2SVP/W06) = -1.16805599\ 
${\langle}S^{2}{\rangle}$ = 0.0000 }
 H          0.000000000000       0.000000000000       0.384232743189
 H          0.000000000000       0.000000000000      -0.384232743189
