# Supplementary material for: Synthetic and Mechanistic Studies into the Reductive Functionalization of Nitro Compounds Catalyzed by an Iron(salen) Complex
Source: J Am Chem Soc. 2024 Jul 12;146(29):19839–51. doi: 10.1021/jacs.4c02797 (PMC11273354; doi:10.1021/jacs.4c02797)
Supplement: Supplementary file 1 — ja4c02797_si_001.zip [file ja4c02797_si_001.zip › xyz/pinB-OH.xyz]

23
\textcolor{blue}{\textsf{\bfseries pinB-OH}\ 
\textit{E}$_{\text{tot}}$(RPBE0-D3(Acetonitrile)/def2TZVP // RPBE-D3(Acetonitrile)/def2SVP/W06) = -486.79992963\ 
${\langle}S^{2}{\rangle}$ = 0.0000 }
 B         -1.594635853959      -0.052347585032      -0.012924188598
 O         -0.876828257340       1.043119098033       0.431842854856
 O         -0.811051807156      -1.102998054719      -0.447350031845
 C          0.513214232854       0.800089203673       0.051538285082
 C          0.556769620233      -0.781710341730      -0.049722135054
 C          0.800546642041      -1.457345276351       1.305801383219
 C          1.517847684382      -1.329419392395      -1.100671179023
 C          1.428389337881       1.400190528760       1.114516286923
 C          0.733986048679       1.489783801506      -1.300559494186
 H          1.334236391175       2.504217497066       1.111387776266
 H          1.172137828164       1.037680817929       2.127071571545
 H          0.468722801117       2.560921126832      -1.204613911771
 H          1.846574928351      -1.329690490579       1.645648483528
 H          0.125582552971      -1.049126460442       2.084137663913
 H          0.092328243684       1.045091561019      -2.087006950565
 H          1.789456775529       1.421636811825      -1.628140088494
 H          2.486951761974       1.147854846703       0.905138071875
 H          0.596833499648      -2.541681345074       1.207981468142
 H          2.558118071864      -1.019722140326      -0.877147390773
 H          1.255557760943      -0.980492551942      -2.116470074309
 H          1.484117126779      -2.436924155119      -1.099174881552
 O         -2.959167680705      -0.131856461511      -0.032438046740
 H         -3.365577907217       0.706324612062       0.253952113254
