# Supplementary material for: Synthetic and Mechanistic Studies into the Reductive Functionalization of Nitro Compounds Catalyzed by an Iron(salen) Complex
Source: J Am Chem Soc. 2024 Jul 12;146(29):19839–51. doi: 10.1021/jacs.4c02797 (PMC11273354; doi:10.1021/jacs.4c02797)
Supplement: Supplementary file 1 — ja4c02797_si_001.zip [file ja4c02797_si_001.zip › xyz/bpin-nhipr.xyz]

33
\textcolor{blue}{\textsf{\bfseries Bpin-NH$^{\textit{i}}$Pr}\ 
\textit{E}$_{\text{tot}}$(RPBE0-D3(Acetonitrile)/def2TZVP // RPBE-D3(Acetonitrile)/def2SVP/W06) = -584.75597937\ 
${\langle}S^{2}{\rangle}$ = 0.0000 }
 B         -0.438012440388      -0.337048601008      -0.246795469808
 O          0.576830611828      -1.053243324316      -0.876371196203
 O          0.040264666280       0.668575336745       0.590241664641
 C          1.820867375080      -0.650906871370      -0.235949237362
 C          1.463075370432       0.792006774629       0.311351598644
 C          1.625596506147       1.886941471623      -0.752266665156
 C          2.185887741574       1.187428143917       1.596504311276
 C          2.942361504329      -0.682987324800      -1.271310311260
 C          2.102203797385      -1.657520441254       0.888337058679
 H          3.127259449437      -1.727108067544      -1.593497708989
 H          2.686483434197      -0.089270457146      -2.168368716421
 H          2.119165691898      -2.678597130679       0.458931818076
 H          2.691093836575       2.103104358694      -0.963262542548
 H          1.130567858917       1.599293955608      -1.701116735119
 H          1.310341356246      -1.623377485598       1.662846801836
 H          3.078781472669      -1.469715031874       1.375760823682
 H          3.884061235640      -0.287042636885      -0.841309896074
 H          1.148870956948       2.816765989162      -0.384216604942
 H          3.283650718303       1.191202798295       1.443790746100
 H          1.946712441218       0.497912267728       2.427135918171
 H          1.880383612808       2.208300934725       1.900916643287
 N         -1.811736568339      -0.597991942291      -0.438899509076
 H         -2.090520819372      -1.394767855911      -1.016086136056
 C         -2.915835745488       0.166343257467       0.135067814908
 H         -2.449036357777       0.998665777930       0.703805573198
 C         -3.735235016151      -0.685973698754       1.115602986656
 C         -3.801784328404       0.771886605046      -0.963418064532
 H         -3.205704769157       1.414954797265      -1.641572427848
 H         -4.269025905336      -0.029554408495      -1.575408759940
 H         -4.619384533211       1.383670583503      -0.530426030659
 H         -4.201010613531      -1.547389357359       0.590259153206
 H         -4.550206722037      -0.094656065367       1.581029307650
 H         -3.089849618417      -1.087169963427       1.922581987322
