# Supplementary material for: Synthetic and Mechanistic Studies into the Reductive Functionalization of Nitro Compounds Catalyzed by an Iron(salen) Complex
Source: J Am Chem Soc. 2024 Jul 12;146(29):19839–51. doi: 10.1021/jacs.4c02797 (PMC11273354; doi:10.1021/jacs.4c02797)
Supplement: Supplementary file 1 — ja4c02797_si_001.zip [file ja4c02797_si_001.zip › xyz/bpin-o-bpin.xyz]

43
\textcolor{blue}{\textsf{\bfseries pinB-O-Bpin}\ 
\textit{E}$_{\text{tot}}$(RPBE0-D3(Acetonitrile)/def2TZVP // RPBE-D3(Acetonitrile)/def2SVP/W06) = -897.21112873\ 
${\langle}S^{2}{\rangle}$ = 0.0000 }
 B         -0.000000000000       1.243852234012       0.693457781918
 O          0.354507530699       1.502528489567      -0.611965691082
 O         -0.338204258616       2.361496785240       1.424476403918
 C          0.476317203944       2.956013160203      -0.725174443082
 C         -0.439551620397       3.462438852900       0.466818640918
 C         -1.918516845703       3.575547630243       0.077317784918
 C          0.036620615156       4.745900120664       1.139939103918
 C          0.012020636732       3.380603990563      -2.115001772082
 C          1.959065321049       3.292848928042      -0.526836563082
 H          0.708185595152       2.983850433415      -2.880104402082
 H         -1.000303861024       2.999175395458      -2.342731701082
 H          2.557502008344       2.727156434117      -1.267534872082
 H         -2.099247425157       4.438413719866      -0.592342084082
 H         -2.272917248255       2.656424652872      -0.430179364082
 H          2.306099280118       3.007029232016       0.485986868918
 H          2.155396181730       4.372498700586      -0.673745595082
 H          0.002710640429       4.485205979394      -2.201864044082
 H         -2.522007066260       3.715922668293       0.995371605918
 H          0.056537152152       5.582019065615       0.413070191918
 H          1.046914347930       4.630918827064       1.573837651918
 H         -0.658973724233       5.020952457414       1.957227510918
 O          0.000000000000       0.000000000000       1.273314277918
 B         -0.000000000000      -1.243852234012       0.693457781918
 O          0.338204258616      -2.361496785240       1.424476403918
 O         -0.354507530699      -1.502528489567      -0.611965691082
 C          0.439551620397      -3.462438852900       0.466818640918
 C         -0.476317203944      -2.956013160203      -0.725174443082
 C         -1.959065321049      -3.292848928042      -0.526836563082
 C         -0.012020636732      -3.380603990563      -2.115001772082
 C         -0.036620615156      -4.745900120664       1.139939103918
 C          1.918516845703      -3.575547630243       0.077317784918
 H          0.658973724233      -5.020952457414       1.957227510918
 H         -1.046914347930      -4.630918827064       1.573837651918
 H          2.522007066260      -3.715922668293       0.995371605918
 H         -2.155396181730      -4.372498700586      -0.673745595082
 H         -2.306099280118      -3.007029232016       0.485986868918
 H          2.272917248255      -2.656424652872      -0.430179364082
 H          2.099247425157      -4.438413719866      -0.592342084082
 H         -0.056537152152      -5.582019065615       0.413070191918
 H         -2.557502008344      -2.727156434117      -1.267534872082
 H         -0.002710640429      -4.485205979394      -2.201864044082
 H          1.000303861024      -2.999175395458      -2.342731701082
 H         -0.708185595152      -2.983850433415      -2.880104402082
