# Supplementary material for: Synthetic and Mechanistic Studies into the Reductive Functionalization of Nitro Compounds Catalyzed by an Iron(salen) Complex
Source: J Am Chem Soc. 2024 Jul 12;146(29):19839–51. doi: 10.1021/jacs.4c02797 (PMC11273354; doi:10.1021/jacs.4c02797)
Supplement: Supplementary file 1 — ja4c02797_si_001.zip [file ja4c02797_si_001.zip › xyz/HBpin.xyz]

22
\textcolor{blue}{\textsf{\bfseries HBpin}\ 
\textit{E}$_{\text{tot}}$(RPBE0-D3(Acetonitrile)/def2TZVP // RPBE-D3(Acetonitrile)/def2SVP/W06) = -411.55048615\ 
${\langle}S^{2}{\rangle}$ = 0.0000 }
 B          0.000000000000      -0.000000000000       1.948345438090
 O         -1.002004356641      -0.569656910073       1.207368608211
 O          1.002004356641       0.569656910073       1.207368608211
 C         -0.556397887792      -0.564955663573      -0.192200891528
 C          0.556397887792       0.564955663573      -0.192200891528
 C         -0.000000000000       1.965055057560      -0.476186972272
 C          1.759551079169       0.278723969669      -1.085956816614
 C         -1.759551079169      -0.278723969669      -1.085956816614
 C          0.000000000000      -1.965055057560      -0.476186972272
 H         -2.481893200745      -1.116160609530      -1.021197240798
 H         -2.282290900691       0.648510011217      -0.787821303934
 H         -0.783953795703      -2.715306987404      -0.254400704816
 H         -0.295832997861       2.076214525499      -1.537205628056
 H         -0.878740091137       2.188865122116       0.160071483163
 H          0.878740091137      -2.188865122116       0.160071483163
 H          0.295832997861      -2.076214525499      -1.537205628056
 H         -1.443026836599      -0.181581968246      -2.143412825433
 H          0.783953795703       2.715306987404      -0.254400704816
 H          1.443026836599       0.181581968246      -2.143412825433
 H          2.282290900691      -0.648510011217      -0.787821303934
 H          2.481893200745       1.116160609530      -1.021197240798
 H          0.000000000000      -0.000000000000       3.160443682894
