# Supplementary material for: Synthetic and Mechanistic Studies into the Reductive Functionalization of Nitro Compounds Catalyzed by an Iron(salen) Complex
Source: J Am Chem Soc. 2024 Jul 12;146(29):19839–51. doi: 10.1021/jacs.4c02797 (PMC11273354; doi:10.1021/jacs.4c02797)
Supplement: Supplementary file 1 — ja4c02797_si_001.zip [file ja4c02797_si_001.zip › xyz/FeH.2.xyz]

36
\textcolor{blue}{\textsf{\bfseries $^{\text{2}}$[Fe]--H 1c}\ 
\textit{E}$_{\text{tot}}$(UPBE0-D3(Acetonitrile)/def2TZVP // UPBE-D3(Acetonitrile)/def2SVP/W06) = 2141.57190682\
${\langle}S^{2}{\rangle}$ = 0.8010 }
 Fe        -0.001937817341       0.247553288623       0.057305726218
 O         -1.267035817197      -1.125386835743      -0.104105513295
 O          1.267821984094      -1.130686180101       0.034490794758
 N          1.269138857499       1.613259100900       0.102664523729
 N         -1.266661029164       1.608601108578      -0.147817000885
 C         -2.578587581831       1.482066585975      -0.139974944258
 H         -3.188949391332       2.400392844894      -0.249378212191
 C         -3.278968981005       0.237343359068      -0.034594639948
 C         -4.703233901042       0.240880749140       0.022409875654
 H         -5.223787574478       1.212354312754       0.022716497423
 C         -5.430753775708      -0.942978491803       0.075661604918
 H         -6.529359777467      -0.920264804739       0.124979861169
 C         -4.740330441776      -2.182392762956       0.059922246837
 H         -5.309313638440      -3.124724910837       0.099791375146
 C         -3.350814587050      -2.223242045451      -0.004624379956
 H         -2.805554635917      -3.179127262255      -0.017389756909
 C         -2.570773763353      -1.025597058426      -0.042972130389
 C          2.571853976244      -1.027185536529       0.002331102258
 C          3.352855208097      -2.223785695625      -0.062083901019
 H          2.807156642745      -3.179357997456      -0.079265098951
 C          4.742997950069      -2.182711861522      -0.097901082963
 H          5.312260667591      -3.124560878285      -0.144859325555
 C          5.434436771613      -0.943618999259      -0.071435326295
 H          6.533807426100      -0.920704288769      -0.098221242780
 C          4.706271559565       0.238948366210      -0.010463329573
 H          5.226707327295       1.210280433024       0.011082732954
 C          3.280739546935       0.235634279005       0.025250799834
 C          2.581327128211       1.482863831991       0.089243993279
 H          3.193494270314       2.405241911368       0.135818547416
 C          0.680012041146       2.944938648674       0.299468076997
 H          1.338445657291       3.747322843867      -0.092848451101
 H          0.546907396454       3.112102077283       1.390303845140
 C         -0.673039765722       2.931292535179      -0.395737339068
 H         -1.332342115219       3.750190712586      -0.040392853988
 H         -0.536833124583       3.054414212010      -1.492304477694
 H         -0.149838319352       0.360882528753       1.525999008806
