# Supplementary material for: Synthetic and Mechanistic Studies into the Reductive Functionalization of Nitro Compounds Catalyzed by an Iron(salen) Complex
Source: J Am Chem Soc. 2024 Jul 12;146(29):19839–51. doi: 10.1021/jacs.4c02797 (PMC11273354; doi:10.1021/jacs.4c02797)
Supplement: Supplementary file 1 — ja4c02797_si_001.zip [file ja4c02797_si_001.zip › xyz/FeOH.6.xyz]

37
\textcolor{blue}{\textsf{\bfseries $^{\text{6}}$[Fe]--OH}\ 
\textit{E}$_{\text{tot}}$(UPBE0-D3(Acetonitrile)/def2TZVP // UPBE-D3(Acetonitrile)/def2SVP/W06) = -2216.81275312\ 
${\langle}S^{2}{\rangle}$ = 8.7623 }
 Fe        -0.019492832122       0.007096232623       0.510633798803
 O         -1.476362758703      -1.206307940550       0.058250910412
 O          1.467992176042      -1.181155228746       0.151598861641
 N          1.370774941881       1.580348431653       0.124362214812
 N         -1.252073959223       1.532217136889      -0.376918241833
 C         -2.542790295470       1.455187556346      -0.531578220688
 H         -3.096766107283       2.373454412861      -0.829336092755
 C         -3.346361971646       0.266549632839      -0.374506074745
 C         -4.754344703248       0.377458242429      -0.542485737383
 H         -5.178053716693       1.373179680463      -0.752560925036
 C         -5.591118245373      -0.731891790399      -0.449103341630
 H         -6.677971965384      -0.625457908653      -0.578098488558
 C         -5.019294868168      -2.001043940027      -0.191392412400
 H         -5.669286413320      -2.887613542775      -0.118852858703
 C         -3.643175784716      -2.149222590507      -0.028050558165
 H         -3.194150004868      -3.133823328812       0.171287254425
 C         -2.759475203254      -1.028973827466      -0.103520086307
 C          2.746635117374      -1.035411714239      -0.082298129270
 C          3.571177781624      -2.194170065452      -0.209597801064
 H          3.084241348900      -3.174832947315      -0.100598805561
 C          4.938503429395      -2.088987078279      -0.460825489615
 H          5.541929330788      -3.006161273872      -0.551534041485
 C          5.558739203858      -0.824958042444      -0.600680380124
 H          6.637905957242      -0.751613738491      -0.798729692833
 C          4.780149866346       0.324354435999      -0.483144737785
 H          5.242876603021       1.319225287620      -0.588457882131
 C          3.384117082319       0.255840581208      -0.225608732907
 C          2.644229567161       1.491737448120      -0.117038637472
 H          3.230470533455       2.428307835523      -0.251964215454
 C          0.694051130795       2.862384348695       0.215752057220
 H          1.342734255267       3.714306466220      -0.082872776911
 H          0.383622682666       3.002906310269       1.274336290468
 C         -0.557757565639       2.783718198854      -0.664847513061
 H         -1.211355227212       3.670392546394      -0.514945929525
 H         -0.242960545930       2.772076551815      -1.732400685564
 O         -0.214269413639       0.374670895337       2.322640409067
 H          0.644082748190       0.480102438369       2.779775593316
