# Supplementary material for: Synthetic and Mechanistic Studies into the Reductive Functionalization of Nitro Compounds Catalyzed by an Iron(salen) Complex
Source: J Am Chem Soc. 2024 Jul 12;146(29):19839–51. doi: 10.1021/jacs.4c02797 (PMC11273354; doi:10.1021/jacs.4c02797)
Supplement: Supplementary file 1 — ja4c02797_si_001.zip [file ja4c02797_si_001.zip › xyz/FeOH.4.xyz]

37
\textcolor{blue}{\textsf{\bfseries $^{\text{4}}$[Fe]--OH}\ 
\textit{E}$_{\text{tot}}$(UPBE0-D3(Acetonitrile)/def2TZVP // UPBE-D3(Acetonitrile)/def2SVP/W06) = -2216.79387772\ 
${\langle}S^{2}{\rangle}$ = 3.7964 }
 Fe        -0.007425314177       0.212082203486       0.358807028348
 O         -1.319980667524      -1.154569341602       0.229771456239
 O          1.303890916669      -1.176307137466       0.008769698830
 N          1.318164191656       1.587206535958       0.143520211234
 N         -1.214013871409       1.555945976976      -0.411549707278
 C         -2.505162941479       1.430449512272      -0.560596809231
 H         -3.084482534323       2.321092456389      -0.881240770565
 C         -3.249829106301       0.216718193567      -0.361940962683
 C         -4.658135649388       0.243768607589      -0.568516496764
 H         -5.125855382139       1.201507452852      -0.848670678853
 C         -5.437340397779      -0.900591598548      -0.429220740169
 H         -6.524259600737      -0.860665089744      -0.590548588569
 C         -4.806696706610      -2.119651505269      -0.079816320049
 H         -5.410444166623      -3.034293842978       0.031551723637
 C         -3.431041528457      -2.182381189013       0.128929745075
 H         -2.936597114113      -3.126139354778       0.403368450775
 C         -2.602848005841      -1.023942300935       0.007962998486
 C          2.593752605635      -1.061131394005      -0.124526485750
 C          3.380592256924      -2.247921570261      -0.278200600580
 H          2.845774254437      -3.209472204789      -0.267807398404
 C          4.763056653001      -2.191196966607      -0.425841339559
 H          5.331647565565      -3.128865186712      -0.532341138088
 C          5.449911257872      -0.950273882959      -0.443069894196
 H          6.542530064532      -0.919409151237      -0.562291785231
 C          4.717904359464       0.224013246075      -0.310650868347
 H          5.227505622953       1.201036540371      -0.327896781751
 C          3.302816074184       0.203398830801      -0.146657513244
 C          2.604028428612       1.451220932093      -0.045491461410
 H          3.209318308717       2.375240779394      -0.145786453791
 C          0.678443458860       2.899364977293       0.214124554304
 H          1.367860971850       3.718889490989      -0.076439965660
 H          0.349422070459       3.052185959399       1.264320297421
 C         -0.546362562399       2.831202524784      -0.697841692497
 H         -1.225382152801       3.695817743406      -0.545473120897
 H         -0.219058485924       2.830838059740      -1.760757346141
 O         -0.148757802392       0.466504940780       2.216125089727
 H         -1.083722246791       0.342725271565       2.478030652710
