# Supplementary material for: Synthetic and Mechanistic Studies into the Reductive Functionalization of Nitro Compounds Catalyzed by an Iron(salen) Complex
Source: J Am Chem Soc. 2024 Jul 12;146(29):19839–51. doi: 10.1021/jacs.4c02797 (PMC11273354; doi:10.1021/jacs.4c02797)
Supplement: Supplementary file 1 — ja4c02797_si_001.zip [file ja4c02797_si_001.zip › xyz/FeH.6.xyz]

36
\textcolor{blue}{\textsf{\bfseries $^{\text{6}}$[Fe]--H 1c}\ 
\textit{E}$_{\text{tot}}$(UPBE0-D3(Acetonitrile)/def2TZVP // UPBE-D3(Acetonitrile)/def2SVP/W06) = -2141.57224131\ 
${\langle}S^{2}{\rangle}$ = 8.7617 }
 Fe        -0.019663795677      -0.002082873990       0.603532884711
 O         -1.490005450097      -1.189184856471       0.176059268612
 O          1.445350243459      -1.168042721410       0.153107472156
 N          1.363230443662       1.596844377776       0.307651137710
 N         -1.242472690736       1.547135711145      -0.235103979966
 C         -2.534855868080       1.479340893361      -0.392457692956
 H         -3.080665630854       2.404882994130      -0.681091569342
 C         -3.348817097076       0.296824601919      -0.247996745627
 C         -4.755227527529       0.421266439701      -0.415496343274
 H         -5.171328846077       1.421378672590      -0.618863714864
 C         -5.600171178931      -0.682995785568      -0.328681327092
 H         -6.686154289945      -0.567217138586      -0.456266809348
 C         -5.038854361681      -1.957802683659      -0.079519626608
 H         -5.695992416551      -2.839306954509      -0.011898938297
 C         -3.663014869847      -2.118827064469       0.080866328517
 H         -3.221900396981      -3.108122063121       0.273548285767
 C         -2.773765749793      -1.004815507834       0.012249574278
 C          2.732177332455      -1.017182249037      -0.032976498752
 C          3.552604686979      -2.171213395731      -0.208763327706
 H          3.057997525893      -3.153421715334      -0.176417601661
 C          4.927789730113      -2.059129273188      -0.411140019578
 H          5.529556336552      -2.972688896913      -0.540250575648
 C          5.557107042107      -0.792938241825      -0.454954129336
 H          6.641815220601      -0.714460073209      -0.617201210191
 C          4.780650003152       0.352404020434      -0.291786570045
 H          5.250245267513       1.348887663964      -0.326278518881
 C          3.377972411702       0.276325207783      -0.076027343375
 C          2.638467437881       1.508351110071       0.069158968904
 H          3.227061673881       2.446450142166      -0.039981809863
 C          0.692787793524       2.884286356266       0.380794916141
 H          1.350768788485       3.727041761418       0.077417792001
 H          0.373246123711       3.055132671692       1.432783602440
 C         -0.546618595957       2.800839291271      -0.516407607108
 H         -1.205292536882       3.685247404438      -0.378254660910
 H         -0.217916642175       2.785684793341      -1.579471950909
 H         -0.117631241058       0.096223145284       2.288033308593
