# Supplementary material for: Synthetic and Mechanistic Studies into the Reductive Functionalization of Nitro Compounds Catalyzed by an Iron(salen) Complex
Source: J Am Chem Soc. 2024 Jul 12;146(29):19839–51. doi: 10.1021/jacs.4c02797 (PMC11273354; doi:10.1021/jacs.4c02797)
Supplement: Supplementary file 1 — ja4c02797_si_001.zip [file ja4c02797_si_001.zip › xyz/Fe-salen.1.xyz]

35
\textcolor{blue}{\textsf{\bfseries $^{\text{1}}$[Fe] 1b}\ 
\textit{E}$_{\text{tot}}$(RPBE0-D3(Acetonitrile)/def2TZVP // RPBE-D3(Acetonitrile)/def2SVP/W06) = -2140.95837362\ 
${\langle}S^{2}{\rangle}$ = 0.0000 }
 Fe         0.000000000000       0.000000000000       0.187419511151
 O         -0.246477573802       1.329324184407      -1.051904988374
 O          0.246477573802      -1.329324184407      -1.051904988374
 N         -0.482475606721      -1.165446923010       1.513381724898
 N          0.482475606721       1.165446923010       1.513381724898
 C          0.688353666540       2.475559816869       1.427786655710
 H          0.984138468088       3.016810410088       2.346319318706
 C          0.506202852191       3.239787924185       0.233932994093
 C          0.752377337171       4.643757338664       0.233146274676
 H          1.135048743276       5.110021388702       1.155272921686
 C          0.514130548304       5.419110245107      -0.897337927514
 H          0.716101497262       6.500474733333      -0.878789786501
 C          0.000000000000       4.811706891474      -2.071935569959
 H         -0.191330282998       5.424176591085      -2.966737074235
 C         -0.266923503868       3.445091294385      -2.101243745553
 H         -0.667680328342       2.956145183135      -3.001976770639
 C         -0.004841962754       2.619617839797      -0.968950000819
 C          0.004841962754      -2.619617839797      -0.968950000819
 C          0.266923503868      -3.445091294385      -2.101243745553
 H          0.667680328342      -2.956145183135      -3.001976770639
 C         -0.000000000000      -4.811706891474      -2.071935569959
 H          0.191330282998      -5.424176591085      -2.966737074235
 C         -0.514130548304      -5.419110245107      -0.897337927514
 H         -0.716101497262      -6.500474733333      -0.878789786501
 C         -0.752377337171      -4.643757338664       0.233146274676
 H         -1.135048743276      -5.110021388702       1.155272921686
 C         -0.506202852191      -3.239787924185       0.233932994093
 C         -0.688353666540      -2.475559816869       1.427786655710
 H         -0.984138468088      -3.016810410088       2.346319318706
 C         -0.558964467930      -0.519243255389       2.833446221867
 H         -0.450826160993      -1.255162655433       3.657261166733
 H         -1.544102227499      -0.016123004720       2.940694996983
 C          0.558964467930       0.519243255389       2.833446221867
 H          0.450826160993       1.255162655433       3.657261166733
 H          1.544102227499       0.016123004720       2.940694996983
