# Supplementary material for: Synthetic and Mechanistic Studies into the Reductive Functionalization of Nitro Compounds Catalyzed by an Iron(salen) Complex
Source: J Am Chem Soc. 2024 Jul 12;146(29):19839–51. doi: 10.1021/jacs.4c02797 (PMC11273354; doi:10.1021/jacs.4c02797)
Supplement: Supplementary file 1 — ja4c02797_si_001.zip [file ja4c02797_si_001.zip › xyz/Fe-salen.3.xyz]

35
\textcolor{blue}{\textsf{\bfseries $^{\text{3}}$[Fe] 1b}\ 
\textit{E}$_{\text{tot}}$(UPBE0-D3(Acetonitrile)/def2TZVP // UPBE-D3(Acetonitrile)/def2SVP/W06) = -2141.01835135\ 
${\langle}S^{2}{\rangle}$ = 2.0350 }
 Fe         0.000000000000       0.000000000000       0.225534357033
 O         -0.000000000000       1.298165354407      -1.155186280352
 O         -0.000000000000      -1.298165354407      -1.155186280352
 N         -0.157641072886      -1.270548628033       1.607209732095
 N          0.157641072886       1.270548628033       1.607209732095
 C          0.171481336796       2.582574918097       1.481273595423
 H          0.277458503243       3.190247107765       2.402311911018
 C          0.066169274494       3.293324946298       0.241532036317
 C          0.052464581559       4.719584402833       0.263555292723
 H          0.117253227917       5.225654704780       1.240792620307
 C         -0.040021038935       5.467083438245      -0.904933633392
 H         -0.050130353377       6.566311843112      -0.865551178232
 C         -0.120126390964       4.792536947893      -2.150714529838
 H         -0.193063125206       5.374440236133      -3.083355047242
 C         -0.106584040063       3.402384139079      -2.210597147858
 H         -0.166842655835       2.870751861329      -3.172563045694
 C         -0.013227800262       2.599353315333      -1.029322366403
 C          0.013227800262      -2.599353315333      -1.029322366403
 C          0.106584040063      -3.402384139079      -2.210597147858
 H          0.166842655835      -2.870751861329      -3.172563045694
 C          0.120126390964      -4.792536947893      -2.150714529838
 H          0.193063125206      -5.374440236133      -3.083355047242
 C          0.040021038935      -5.467083438245      -0.904933633392
 H          0.050130353377      -6.566311843112      -0.865551178232
 C         -0.052464581559      -4.719584402833       0.263555292723
 H         -0.117253227917      -5.225654704780       1.240792620307
 C         -0.066169274494      -3.293324946298       0.241532036317
 C         -0.171481336796      -2.582574918097       1.481273595423
 H         -0.277458503243      -3.190247107765       2.402311911018
 C         -0.370916497985      -0.664932010661       2.929483800500
 H         -0.027677448675      -1.330422144616       3.749322725740
 H         -1.460694426422      -0.488961573167       3.066455206005
 C          0.370916497985       0.664932010661       2.929483800500
 H          0.027677448675       1.330422144616       3.749322725740
 H          1.460694426422       0.488961573167       3.066455206005
