# Supplementary material for: Synthetic and Mechanistic Studies into the Reductive Functionalization of Nitro Compounds Catalyzed by an Iron(salen) Complex
Source: J Am Chem Soc. 2024 Jul 12;146(29):19839–51. doi: 10.1021/jacs.4c02797 (PMC11273354; doi:10.1021/jacs.4c02797)
Supplement: Supplementary file 1 — ja4c02797_si_001.zip [file ja4c02797_si_001.zip › xyz/Fe-salen.5.xyz]

35
\textcolor{blue}{\textsf{\bfseries $^{\text{5}}$[Fe] 1b}\ 
\textit{E}$_{\text{tot}}$(UPBE0-D3(Acetonitrile)/def2TZVP // UPBE-D3(Acetonitrile)/def2SVP/W06) = -2141.02724913\ 
${\langle}S^{2}{\rangle}$ = 6.0326 }
 Fe         0.000000000000       0.000000000000       0.073145577311
 O          0.064760102313       1.553902154977       1.228282850705
 O         -0.064760102313      -1.553902154977       1.228282850705
 N          0.283280476450      -1.307060519211      -1.527405648381
 N         -0.283280476450       1.307060519211      -1.527405648381
 C         -0.300888391162       2.615405363520      -1.490601388792
 H         -0.443932959216       3.173713312771      -2.442712128343
 C         -0.139897459748       3.421794225793      -0.306084429362
 C         -0.158194745886       4.838799074217      -0.446731807183
 H         -0.301375710022       5.258759685771      -1.456261213947
 C          0.000000000000       5.688606411302       0.644676171686
 H         -0.017278676025       6.780213676818       0.510272888546
 C          0.184586174999       5.125992686568       1.931820777305
 H          0.310635416070       5.786658538827       2.804528016220
 C          0.207743816653       3.744395988754       2.109399135607
 H          0.349184384766       3.299705491799       3.106457273230
 C          0.046378641276       2.842098701533       1.011143358238
 C         -0.046378641276      -2.842098701533       1.011143358238
 C         -0.207743816653      -3.744395988754       2.109399135607
 H         -0.349184384766      -3.299705491799       3.106457273230
 C         -0.184586174999      -5.125992686568       1.931820777305
 H         -0.310635416070      -5.786658538827       2.804528016220
 C         -0.000000000000      -5.688606411302       0.644676171686
 H          0.017278676025      -6.780213676818       0.510272888546
 C          0.158194745886      -4.838799074217      -0.446731807183
 H          0.301375710022      -5.258759685771      -1.456261213947
 C          0.139897459748      -3.421794225793      -0.306084429362
 C          0.300888391162      -2.615405363520      -1.490601388792
 H          0.443932959216      -3.173713312771      -2.442712128343
 C          0.458397050191      -0.614029445480      -2.796880173151
 H          0.246273628431      -1.270487598721      -3.669810848907
 H          1.515176558006      -0.273507737203      -2.878239624915
 C         -0.458397050191       0.614029445480      -2.796880173151
 H         -0.246273628431       1.270487598721      -3.669810848907
 H         -1.515176558006       0.273507737203      -2.878239624915
