# Supplementary material for: Synthetic and Mechanistic Studies into the Reductive Functionalization of Nitro Compounds Catalyzed by an Iron(salen) Complex
Source: J Am Chem Soc. 2024 Jul 12;146(29):19839–51. doi: 10.1021/jacs.4c02797 (PMC11273354; doi:10.1021/jacs.4c02797)
Supplement: Supplementary file 1 — ja4c02797_si_001.zip [file ja4c02797_si_001.zip › xyz/FeH.4.xyz]

36
\textcolor{blue}{\textsf{\bfseries $^{\text{4}}$[Fe]--H 1c}\ 
\textit{E}$_{\text{tot}}$(UPBE0-D3(Acetonitrile)/def2TZVP // UPBE-D3(Acetonitrile)/def2SVP/W06) = -2141.56177026\ 
${\langle}S^{2}{\rangle}$ = 3.8193 }
 Fe         0.014702288976       0.243192357330       0.626186973017
 O         -1.435714440951      -0.949220568356       0.869839367052
 O          1.159640781822      -1.045159859228      -0.280163384289
 N          1.335283253079       1.605685854573       0.462121301018
 N         -1.132835464571       1.549508133258      -0.362889311357
 C         -2.392240472214       1.400084207524      -0.671734578101
 H         -2.918099026293       2.234738331728      -1.181878687268
 C         -3.174489705889       0.226477244463      -0.386682897566
 C         -4.521400461627       0.188164517944      -0.847244668105
 H         -4.901576894684       1.053388310608      -1.414342921966
 C         -5.347326356929      -0.904146955694      -0.601879766563
 H         -6.383019403044      -0.917141683178      -0.971005269886
 C         -4.832723657699      -1.998335511630       0.135784980340
 H         -5.474009326109      -2.870976939595       0.337658726444
 C         -3.526098497630      -1.987403860335       0.617128106886
 H         -3.123897276931      -2.831614999718       1.196939806708
 C         -2.646459766744      -0.886082846109       0.376391314483
 C          2.469917672912      -1.026437394168      -0.266127437570
 C          3.190823281650      -2.220769799661      -0.571780762286
 H          2.600527191322      -3.124517761818      -0.785552328523
 C          4.584657491077      -2.247082491883      -0.590858453582
 H          5.103235414158      -3.191883742497      -0.818955821678
 C          5.338662312158      -1.078033941888      -0.329887235793
 H          6.437726945791      -1.105806636870      -0.355523342471
 C          4.667359226295       0.110556888667      -0.051689709321
 H          5.236203531256       1.035542039211       0.136391542321
 C          3.247731580781       0.168144687252       0.004421038366
 C          2.608205967160       1.444242592314       0.203663235267
 H          3.228732261043       2.354891656258       0.083154876808
 C          0.698634980517       2.922513133214       0.399636984222
 H          1.424703818456       3.715994435524       0.126872745247
 H          0.267271814333       3.161181042898       1.395129850550
 C         -0.425166445820       2.801841815562      -0.640101789591
 H         -1.102755057731       3.680790601093      -0.613908087021
 H          0.026250469043       2.742700454577      -1.655043908652
 H          0.347377891515       0.126005393616       2.152939564701
