# Supplementary material for: Synthetic and Mechanistic Studies into the Reductive Functionalization of Nitro Compounds Catalyzed by an Iron(salen) Complex
Source: J Am Chem Soc. 2024 Jul 12;146(29):19839–51. doi: 10.1021/jacs.4c02797 (PMC11273354; doi:10.1021/jacs.4c02797)
Supplement: Supplementary file 1 — ja4c02797_si_001.zip [file ja4c02797_si_001.zip › xyz/ipr/iPr-NH2.xyz]

13
\textcolor{blue}{\textsf{\bfseries $^{\textit{i}}$Pr-NH$_{\text{2}}$}\ 
\textit{E}$_{\text{tot}}$(RPBE0-D3(Acetonitrile)/def2TZVP // RPBE-D3(Acetonitrile)/def2SVP/W06) = -174.34671343\ 
${\langle}S^{2}{\rangle}$ = 0.0000 }
 H         -1.177778873120       1.706233794580      -0.237396962470
 N         -0.229876307838       1.424055704242       0.050977014233
 H         -0.261853821392       1.447417695025       1.082333885996
 C         -0.000332334560       0.031298074844      -0.369895610484
 H         -0.010672473294       0.031988549448      -1.484715381204
 C         -1.080737800190      -0.953972208841       0.108094342576
 C          1.395267919699      -0.407143744794       0.084944899802
 H          2.167496192865       0.300817701312      -0.276632888622
 H          1.452554216934      -0.434523437034       1.195171579751
 H          1.643141779197      -1.421417211972      -0.287254054418
 H         -1.099551182434      -1.000534012925       1.218753062979
 H         -0.901643167901      -1.982303853895      -0.271160313203
 H         -2.087745225685      -0.637161881484      -0.234799819803
