# Supplementary material for: Synthetic and Mechanistic Studies into the Reductive Functionalization of Nitro Compounds Catalyzed by an Iron(salen) Complex
Source: J Am Chem Soc. 2024 Jul 12;146(29):19839–51. doi: 10.1021/jacs.4c02797 (PMC11273354; doi:10.1021/jacs.4c02797)
Supplement: Supplementary file 1 — ja4c02797_si_001.zip [file ja4c02797_si_001.zip › xyz/ipr/iPr-NO2.xyz]

13
\textcolor{blue}{\textsf{\bfseries $^{\textit{i}}$Pr-NO$_{\text{2}}$}\ 
\textit{E}$_{\text{tot}}$(RPBE0-D3(Acetonitrile)/def2TZVP // RPBE-D3(Acetonitrile)/def2SVP/W06) = -323.42653265\ 
${\langle}S^{2}{\rangle}$ = 0.0000 }
 O         -1.638988735989       0.800674528425      -0.351043105146
 N         -0.851353702105      -0.093187516762      -0.045924700864
 O         -1.160489824896      -1.137245997184       0.522080979219
 C          0.628539554965       0.148588247704      -0.395718604391
 H          0.579831133244       0.427739813785      -1.468243396660
 C          1.443023224564      -1.116655193087      -0.195708011025
 C          1.107945428914       1.347504540495       0.423142944652
 H          0.457619842945       2.225527935070       0.251205275892
 H          1.114978581655       1.107228226690       1.505510347812
 H          2.139873070602       1.607988267990       0.118433601520
 H          1.465722162172      -1.413284137571       0.870688501660
 H          2.482590061593      -0.927264520718      -0.528268602096
 H          1.037640298950      -1.959676788513      -0.786453790088
