# Supplementary material for: Synthetic and Mechanistic Studies into the Reductive Functionalization of Nitro Compounds Catalyzed by an Iron(salen) Complex
Source: J Am Chem Soc. 2024 Jul 12;146(29):19839–51. doi: 10.1021/jacs.4c02797 (PMC11273354; doi:10.1021/jacs.4c02797)
Supplement: Supplementary file 1 — ja4c02797_si_001.zip [file ja4c02797_si_001.zip › xyz/ipr/iPr-NO.xyz]

12
\textcolor{blue}{\textsf{\bfseries $^{\textit{i}}$Pr-NO}\ 
\textit{E}$_{\text{tot}}$(RPBE0-D3(Acetonitrile)/def2TZVP // RPBE-D3(Acetonitrile)/def2SVP/W06) = -248.24193185\ 
${\langle}S^{2}{\rangle}$ = 0.0000 }
 N         -0.836359920627      -0.796202967830       0.230101651779
 O         -1.782409222302      -0.213850791982      -0.257803004400
 C          0.404186434679       0.040328294834       0.409071801029
 H          0.538007817281      -0.011299286663       1.517322984787
 C          0.269825369805       1.478889057509      -0.060234669991
 C          1.550135157415      -0.752608469407      -0.234417880445
 H          1.532843687689      -1.810101318009       0.095709652591
 H          1.463342382402      -0.730260211337      -1.340070554170
 H          2.525541042956      -0.311222621666       0.047452909343
 H          0.110656806133       1.520178419050      -1.157117723199
 H          1.189766655861       2.046744974748       0.179004410434
 H         -0.591246940912       1.980533856917       0.422895289408
