# Supplementary material for: Synthetic and Mechanistic Studies into the Reductive Functionalization of Nitro Compounds Catalyzed by an Iron(salen) Complex
Source: J Am Chem Soc. 2024 Jul 12;146(29):19839–51. doi: 10.1021/jacs.4c02797 (PMC11273354; doi:10.1021/jacs.4c02797)
Supplement: Supplementary file 1 — ja4c02797_si_001.zip [file ja4c02797_si_001.zip › xyz/ipr/HS/A-1.ipr.6.xyz]

49
\textcolor{blue}{\textsf{ \bfseries $^{\text{6}}$A-1.$^{\textit{i}}$Pr }\ 
\textit{E}$_{\text{tot}}$(UPBE0-D3(Acetonitrile)/def2TZVP // UPBE-D3(Acetonitrile)/def2SVP/W06) = -2465.00778899\ 
${\langle}S^{2}{\rangle}$ = 8.7616 }
 Fe        -0.812618198688       0.180596827690      -0.182224775157
 O         -2.476209258522       1.118862100878      -0.540990721498
 O          0.413567971936       1.659012431520      -0.394474151292
 N          0.665277656672      -0.627790572706       1.141553360051
 N         -1.961023946865      -1.023026686224       1.156541431644
 C         -3.248843649195      -1.204150418594       1.060129861079
 H         -3.719045499739      -1.997728061040       1.682131275695
 C         -4.152591429000      -0.446651818665       0.229373103120
 C         -5.523065729717      -0.825727538634       0.204387464365
 H         -5.831933604810      -1.707898803042       0.788451491717
 C         -6.463872797656      -0.111091368846      -0.533176141196
 H         -7.518337774283      -0.422560448377      -0.545647565011
 C         -6.043283095974       1.027616217670      -1.260890886362
 H         -6.778674713510       1.604159492009      -1.844237453361
 C         -4.710033023167       1.435361082391      -1.250820775310
 H         -4.378968227111       2.320707121108      -1.813907741366
 C         -3.719122693408       0.713011190800      -0.520436614597
 C          1.560228854327       2.017368953126       0.126898860132
 C          2.163051973486       3.243574482428      -0.281210226456
 H          1.623855854458       3.850829641451      -1.023301206678
 C          3.390104273753       3.654918292895       0.238633571032
 H          3.826737269116       4.607644207566      -0.100292547413
 C          4.078273331383       2.868421466221       1.191914145597
 H          5.044545240125       3.202005925877       1.596852156584
 C          3.512846736727       1.665397355934       1.609996171911
 H          4.033351817777       1.035974299541       2.349935111219
 C          2.267456764840       1.211949478060       1.096557322810
 C          1.760026684037      -0.060131697386       1.555483484840
 H          2.386618145689      -0.594032502105       2.302714406393
 C          0.249049092698      -1.921428500022       1.659701546379
 H          0.908624565937      -2.282686064354       2.477321212297
 H          0.309135418548      -2.654929717266       0.825356065096
 C         -1.197939958454      -1.783904778309       2.142836933287
 H         -1.650729820983      -2.778638246619       2.345107188324
 H         -1.201781694869      -1.211840812041       3.097300347989
 O          3.263017211693      -2.600945314806       0.501600675791
 N          2.873583868116      -2.273604965107      -0.620223329030
 O          1.931465461201      -2.793979306401      -1.212971108102
 H         -0.677904942543      -0.794786111227      -1.548127003808
 C          3.658355466116      -1.160344124513      -1.327453218360
 H          3.962729209131      -0.502232389984      -0.489790777958
 C          2.763555510820      -0.420029569309      -2.306214967606
 C          4.894564717681      -1.806901060596      -1.954530590946
 H          5.494075008726      -2.339545272493      -1.191476761333
 H          4.603317313663      -2.520314534962      -2.751226672284
 H          5.525040713214      -1.016888182663      -2.406250725649
 H          2.466276496958      -1.072396015437      -3.149377735273
 H          3.321973271967       0.447699368104      -2.708928454742
 H          1.847008806711      -0.044250003158      -1.812252516498
