# Supplementary material for: Synthetic and Mechanistic Studies into the Reductive Functionalization of Nitro Compounds Catalyzed by an Iron(salen) Complex
Source: J Am Chem Soc. 2024 Jul 12;146(29):19839–51. doi: 10.1021/jacs.4c02797 (PMC11273354; doi:10.1021/jacs.4c02797)
Supplement: Supplementary file 1 — ja4c02797_si_001.zip [file ja4c02797_si_001.zip › xyz/ipr/HS/A-2-ts.ipr.6.xyz]

49
\textcolor{blue}{\textsf{ \bfseries $^{\text{6}}$A-2-ts.$^{\textit{i}}$Pr }\ 
\textit{E}$_{\text{tot}}$(UPBE0-D3(Acetonitrile)/def2TZVP // UPBE-D3(Acetonitrile)/def2SVP/W06) = -2464.98627923\ 
${\langle}S^{2}{\rangle}$ = 8.8518 }
 Fe        -0.582085560126       0.488406641826       0.177434734221
 O         -2.131047728254       1.042273677405      -0.807844672173
 O          0.822361725682       1.676057963931      -0.373275683537
 N          0.751206710292      -0.212604553038       1.669708461955
 N         -1.924901282124      -0.270708689359       1.643432378348
 C         -3.200661184784      -0.467426197948       1.463832121159
 H         -3.765758018739      -1.019281834316       2.247340288632
 C         -3.979212493676      -0.025062832041       0.330748104818
 C         -5.367377998918      -0.330672949482       0.311110768667
 H         -5.788411797728      -0.903821029139       1.153095592839
 C         -6.190176640173       0.078696724719      -0.736469672552
 H         -7.261771518769      -0.167767207447      -0.734032479075
 C         -5.626545542165       0.818198021910      -1.802188078237
 H         -6.266323628000       1.148643203611      -2.635756798127
 C         -4.268579214097       1.137100409810      -1.815618787522
 H         -3.824714375101       1.711283711800      -2.642535024370
 C         -3.401166771968       0.726988866541      -0.760891781733
 C          2.096146229957       1.786660440917      -0.084336719397
 C          2.914884174309       2.661217604813      -0.857476218448
 H          2.431473400590       3.214894743999      -1.676045581523
 C          4.275950024433       2.805333623744      -0.590561614726
 H          4.877876295151       3.487740029698      -1.211259324007
 C          4.891024570482       2.089371586519       0.463295444063
 H          5.964687854454       2.210185639784       0.667409732255
 C          4.116212343331       1.227959123599       1.236429274879
 H          4.576987877965       0.657365651080       2.058999182650
 C          2.727556029908       1.048435946318       0.987325648060
 C          2.003831846807       0.108001506183       1.811134973613
 H          2.593363068232      -0.389004695057       2.612721148646
 C          0.133083293642      -1.221916285836       2.515031398058
 H          0.725701096293      -1.425419077111       3.432919668276
 H          0.086393346420      -2.161406575805       1.919957723078
 C         -1.278581413648      -0.741945415869       2.864675146994
 H         -1.862577446460      -1.543903068169       3.365523159037
 H         -1.203836364909       0.115453082902       3.570233000213
 O          1.700566158983      -3.077398338227       0.289092472387
 N          1.543914232351      -2.468998893202      -0.801249094349
 O          0.398025729155      -2.219981133059      -1.288601427369
 H         -0.247286478442      -0.970169041967      -0.680667964191
 C          2.751446777699      -1.771527147856      -1.385381656800
 H          3.082743321350      -1.094969512548      -0.565764263701
 C          2.373066654128      -0.937950996226      -2.600861527191
 C          3.842837859809      -2.808977716255      -1.645382419811
 H          4.028396034510      -3.406153861266      -0.732910373470
 H          3.547810304753      -3.493713054306      -2.466787456434
 H          4.783630642514      -2.301725588526      -1.935033680619
 H          2.000577920531      -1.575030747597      -3.427372305803
 H          3.269251653247      -0.390498156156      -2.954399337769
 H          1.592795396808      -0.197613593497      -2.343632155779
