# Supplementary material for: Synthetic and Mechanistic Studies into the Reductive Functionalization of Nitro Compounds Catalyzed by an Iron(salen) Complex
Source: J Am Chem Soc. 2024 Jul 12;146(29):19839–51. doi: 10.1021/jacs.4c02797 (PMC11273354; doi:10.1021/jacs.4c02797)
Supplement: Supplementary file 1 — ja4c02797_si_001.zip [file ja4c02797_si_001.zip › xyz/ipr/HS/A-3.ipr.6.xyz]

49
\textcolor{blue}{\textsf{ \bfseries $^{\text{6}}$A-3.$^{\textit{i}}$Pr }\ 
\textit{E}$_{\text{tot}}$(UPBE0-D3(Acetonitrile)/def2TZVP // UPBE-D3(Acetonitrile)/def2SVP/W06) = -2465.03863275\ 
${\langle}S^{2}{\rangle}$ = 8.7896 }
 Fe         0.290253289669      -0.396413519464      -0.471722432816
 O          1.818866397015       0.462483378397      -1.315443291813
 O         -1.266327829497       0.238909723934      -1.452950794115
 N         -1.030471397652      -1.602007921118       0.627464527171
 N          1.645207827088      -1.703268919575       0.446583147644
 C          2.947953246525      -1.575727244952       0.487812310277
 H          3.537494381506      -2.308066288616       1.083245985552
 C          3.710068381782      -0.549297368643      -0.181025937629
 C          5.118735053257      -0.516598297140       0.025878286304
 H          5.562738951989      -1.271789246950       0.695565507339
 C          5.931124394471       0.433225002844      -0.587346143510
 H          7.016423991420       0.439639007322      -0.408491835384
 C          5.338723523728       1.391211808057      -1.446773472251
 H          5.969659639379       2.148721251321      -1.938778056328
 C          3.965253726748       1.387457512208      -1.679486709671
 H          3.497640998368       2.127655630488      -2.346760375568
 C          3.099926560147       0.430414810343      -1.062040029452
 C         -2.540340717861      -0.054578665943      -1.430284169265
 C         -3.429030269135       0.598353831430      -2.340334885410
 H         -2.986308369932       1.325692997923      -3.037841187309
 C         -4.796378100297       0.332648505472      -2.343478836878
 H         -5.448857083126       0.858844355562      -3.058471978794
 C         -5.355798929651      -0.602869285462      -1.438182804766
 H         -6.436271330792      -0.808522063768      -1.445870467004
 C         -4.517883243109      -1.257248402701      -0.539744069130
 H         -4.935613978709      -1.988765133611       0.171667700993
 C         -3.115802632823      -1.011192814875      -0.503089197983
 C         -2.321509989376      -1.730431634523       0.463212515002
 H         -2.876881215308      -2.436849609993       1.119789403900
 C         -0.349725521688      -2.351458952872       1.673532749560
 H         -0.950730111436      -3.214071714231       2.038167048400
 H         -0.183569302644      -1.665254657594       2.534030728474
 C          1.002414890717      -2.821526371802       1.126171576874
 H          1.636223180808      -3.242354045574       1.938030331469
 H          0.825498369216      -3.631783630496       0.383471887393
 O         -0.619482038474       0.797902513069       3.251445326581
 N         -0.455752272992       1.495379123801       2.238271042708
 O          0.616552949467       1.003054203887       1.301481966465
 H          1.236978661104       0.570743562197       1.930146993934
 C         -1.609985678407       1.968346157992       1.404908256437
 H         -1.979997622011       1.062377898281       0.875952091412
 C         -1.138392350855       3.000848678189       0.386406626048
 C         -2.692780876952       2.485350471802       2.346287929645
 H         -2.999903435065       1.706737744528       3.068916717217
 H         -2.342558097780       3.375203728941       2.907534388178
 H         -3.576007114440       2.777335118127       1.746292017772
 H         -0.701633628902       3.884845796869       0.892825564487
 H         -2.007003010379       3.333624874999      -0.214353545756
 H         -0.393103131160       2.571704957747      -0.307326311976
