# Supplementary material for: Synthetic and Mechanistic Studies into the Reductive Functionalization of Nitro Compounds Catalyzed by an Iron(salen) Complex
Source: J Am Chem Soc. 2024 Jul 12;146(29):19839–51. doi: 10.1021/jacs.4c02797 (PMC11273354; doi:10.1021/jacs.4c02797)
Supplement: Supplementary file 1 — ja4c02797_si_001.zip [file ja4c02797_si_001.zip › xyz/ipr/HS/A-4a-ts.ipr.6.xyz]

49
\textcolor{blue}{\textsf{ \bfseries $^{\text{6}}$A-4a-ts.$^{\textit{i}}$Pr }\ 
\textit{E}$_{\text{tot}}$(UPBE0-D3(Acetonitrile)/def2TZVP // UPBE-D3(Acetonitrile)/def2SVP/W06) = -2465.01673295\ 
${\langle}S^{2}{\rangle}$ = 8.7809 }
 Fe         0.037154922591       0.498652111494      -0.001832984997
 O          1.680445258827       1.086895290717       0.830302531232
 O         -1.423894030127       1.477114955643       0.756122069046
 N         -1.149799611237      -0.282753484769      -1.459317839015
 N          1.607743638815      -0.584266773960      -1.492314395101
 C          2.835439099724      -0.093109786847      -1.614352291836
 H          3.298787525300      -0.123700777134      -2.621062993636
 C          3.589993975299       0.522662540131      -0.570700612779
 C          4.997271179774       0.687625012076      -0.764789804343
 H          5.447181565411       0.270623548729      -1.680156753110
 C          5.794446578639       1.328105362502       0.172844689600
 H          6.878532966703       1.422058169115       0.014199992224
 C          5.189357943491       1.869566092574       1.338034707539
 H          5.813123826511       2.380366173696       2.088686290009
 C          3.817181037541       1.777811816430       1.539609029416
 H          3.339919451523       2.216027887492       2.428988169142
 C          2.960765228315       1.104808608677       0.609274008311
 C         -2.670512296316       1.592811738899       0.367342733714
 C         -3.559823750508       2.420104011337       1.117718927291
 H         -3.147985783830       2.925489417327       2.004375173423
 C         -4.891629921000       2.584791500717       0.744088525090
 H         -5.547242085219       3.233397817848       1.346500071294
 C         -5.408744334654       1.928453001187      -0.399878000860
 H         -6.461133054040       2.061583979550      -0.690479857532
 C         -4.568194703999       1.110454171354      -1.148431413431
 H         -4.956720788778       0.588330955709      -2.038152381826
 C         -3.200039424332       0.914989631933      -0.798833063963
 C         -2.417537891427       0.025959924334      -1.619238151860
 H         -2.964690966767      -0.455051983181      -2.458072188881
 C         -0.575999857623      -1.319092712414      -2.317257554472
 H         -1.181629510943      -1.473037831937      -3.236033741413
 H         -0.571148304416      -2.279971492365      -1.752450259772
 C          0.863537114899      -0.981164619459      -2.695084834462
 H          1.337362825241      -1.863897206848      -3.176240017439
 H          0.886942292761      -0.144056105579      -3.422881746757
 O          0.333118153078      -3.503245122504      -0.176659065804
 N          0.120684054154      -2.666456152434       0.750568849023
 O          0.823124865955      -1.473356645661       0.712923133021
 H          1.310160573515      -1.188389347227      -0.447089070104
 C         -1.229210849173      -2.553838845227       1.381082300431
 H         -1.860434652050      -1.979860770805       0.658125103694
 C         -1.151104180906      -1.776348844931       2.694574325327
 C         -1.812428269525      -3.953544002743       1.554302327883
 H         -1.842959336641      -4.493512498455       0.590423653067
 H         -1.204246294771      -4.545400138900       2.268875354829
 H         -2.842114221299      -3.877490489143       1.954343798809
 H         -0.458399484755      -2.273432819850       3.403744688771
 H         -2.156432553857      -1.740421789323       3.158596307052
 H         -0.812252600272      -0.735810148160       2.537517294222
