# Supplementary material for: Synthetic and Mechanistic Studies into the Reductive Functionalization of Nitro Compounds Catalyzed by an Iron(salen) Complex
Source: J Am Chem Soc. 2024 Jul 12;146(29):19839–51. doi: 10.1021/jacs.4c02797 (PMC11273354; doi:10.1021/jacs.4c02797)
Supplement: Supplementary file 1 — ja4c02797_si_001.zip [file ja4c02797_si_001.zip › xyz/ipr/HS/A-4-ts.ipr.6.xyz]

49
\textcolor{blue}{\textsf{ \bfseries $^{\text{6}}$A-4-ts.$^{\textit{i}}$Pr }\ 
\textit{E}$_{\text{tot}}$(UPBE0-D3(Acetonitrile)/def2TZVP // UPBE-D3(Acetonitrile)/def2SVP/W06) = -2465.03461346\ 
${\langle}S^{2}{\rangle}$ = 8.7900 }
 Fe         0.285907662349      -0.397032261785      -0.417437741834
 O          1.803389396634       0.439920354114      -1.296703408413
 O         -1.277305526116       0.198949465240      -1.415144578583
 N         -1.028874219176      -1.633734990937       0.671639425386
 N          1.647740106185      -1.730505373154       0.468607215763
 C          2.949399010317      -1.605280431504       0.491819143589
 H          3.546434937597      -2.341714256307       1.074600467104
 C          3.704429948356      -0.575167666311      -0.180841406491
 C          5.114600764391      -0.544668098052       0.012937259679
 H          5.564583393007      -1.304113194032       0.673633378130
 C          5.921480954475       0.409156905399      -0.601730484957
 H          7.008378247772       0.414229459908      -0.433204193160
 C          5.320952311118       1.372638758325      -1.448550644531
 H          5.947095213285       2.133456399303      -1.941486116979
 C          3.945217348089       1.370481461523      -1.668704533601
 H          3.471745228194       2.114505459081      -2.327392657069
 C          3.086596622676       0.408871058653      -1.050370371648
 C         -2.549025518201      -0.103740963430      -1.390922022484
 C         -3.441823540970       0.537690281275      -2.304994272342
 H         -3.004582363950       1.265255296954      -3.005643976329
 C         -4.806886645200       0.260656303115      -2.307465554396
 H         -5.462989386198       0.778115337516      -3.025504185040
 C         -5.359761799312      -0.674836113805      -1.398333128433
 H         -6.438559847054      -0.888840123843      -1.405726856993
 C         -4.517093858041      -1.318489355116      -0.496492613732
 H         -4.929140211296      -2.050262847721       0.217898957027
 C         -3.117401009925      -1.060652063336      -0.460745161009
 C         -2.317445737029      -1.770596424714       0.507861056559
 H         -2.868012088906      -2.479587128043       1.165950651422
 C         -0.337494912047      -2.378624750507       1.713024902862
 H         -0.933140386289      -3.240517971603       2.087611021432
 H         -0.162789924566      -1.690693285285       2.570471408001
 C          1.009365257837      -2.849338934777       1.151938704705
 H          1.650374480515      -3.273592046120       1.956036507462
 H          0.823008600694      -3.656653670642       0.408484465705
 O         -0.806558134404       0.944008888900       3.214209422808
 N         -0.490755522529       1.610849237084       2.218472281435
 O          0.587421188902       0.912075825734       1.327477448630
 H          1.121679908200       0.467656168021       2.020626625365
 C         -1.548352097517       2.114386380562       1.273076145183
 H         -1.961579035815       1.207983816693       0.778748414218
 C         -0.926450442208       3.039326048104       0.232924154781
 C         -2.639274703849       2.782225433842       2.105350112513
 H         -3.061349238951       2.079970703476       2.848125863557
 H         -2.246315679682       3.671814956120       2.638439489688
 H         -3.452277544876       3.112709769414       1.430403034045
 H         -0.455742633802       3.917248349420       0.719397439754
 H         -1.720237868193       3.400690392960      -0.449484099979
 H         -0.168722690002       2.515051862791      -0.377035600762
