# Supplementary material for: Synthetic and Mechanistic Studies into the Reductive Functionalization of Nitro Compounds Catalyzed by an Iron(salen) Complex
Source: J Am Chem Soc. 2024 Jul 12;146(29):19839–51. doi: 10.1021/jacs.4c02797 (PMC11273354; doi:10.1021/jacs.4c02797)
Supplement: Supplementary file 1 — ja4c02797_si_001.zip [file ja4c02797_si_001.zip › xyz/ipr/HS/A-5.ipr.6.xyz]

49
\textcolor{blue}{\textsf{ \bfseries $^{\text{6}}$A-5.$^{\textit{i}}$Pr }\ 
\textit{E}$_{\text{tot}}$(UPBE0-D3(Acetonitrile)/def2TZVP // UPBE-D3(Acetonitrile)/def2SVP/W06) = -2465.06428206\ 
${\langle}S^{2}{\rangle}$ = 8.7625 }
 Fe         0.643530986990       0.060267386287       0.074930961466
 O          2.212657304943       1.135817810079       0.495700294159
 O         -0.728257958470       1.415288525099       0.346968690529
 N         -0.728898313500      -0.790391517253      -1.314651384422
 N          1.929472004080      -0.962064093070      -1.307192665544
 C          3.227781380692      -1.014726475107      -1.213141002284
 H          3.778549482691      -1.733887513887      -1.859432702550
 C          4.047069115233      -0.195432142219      -0.352824434979
 C          5.451958238155      -0.418078286382      -0.348106571718
 H          5.853321922379      -1.232885241944      -0.972546630954
 C          6.312733386165       0.364770134170       0.416811548523
 H          7.395802764618       0.174779321628       0.410358033616
 C          5.772825888401       1.414859660128       1.197997184256
 H          6.443736132709       2.044489928896       1.803835907609
 C          4.402450884590       1.667598717097       1.212690637685
 H          3.978024417796       2.483084983430       1.817296805766
 C          3.491777370295       0.872149756115       0.452447524489
 C         -1.896896831448       1.682705105186      -0.179002573422
 C         -2.621733224654       2.826219782125       0.272294976774
 H         -2.148427966182       3.452628658376       1.043049288151
 C         -3.884624181290       3.131296439985      -0.233551306374
 H         -4.415543179765       4.020177120605       0.142484637167
 C         -4.493334776918       2.314344084662      -1.215305318304
 H         -5.492162977878       2.559582198551      -1.604254833484
 C         -3.807368728963       1.194266801016      -1.679925417210
 H         -4.265095501283       0.540479903552      -2.439822733600
 C         -2.517638221069       0.855121882250      -1.189819468669
 C         -1.891067340434      -0.346930295344      -1.687730210245
 H         -2.479534055704      -0.940073388658      -2.422233847706
 C         -0.190870069453      -2.043279652689      -1.811979415070
 H         -0.814080562405      -2.489186767131      -2.617212092640
 H         -0.163186322118      -2.748235188973      -0.952379111760
 C          1.235894115777      -1.775088141212      -2.302575333646
 H          1.773092334185      -2.724563577012      -2.516084711884
 H          1.184977902073      -1.195622095518      -3.251289981450
 O         -4.080848068919      -2.113629572556       0.037787974457
 N         -3.007038537386      -2.224337930250       0.598328214123
 O          0.503873323279      -1.239045468205       1.401095033866
 H          1.341673850569      -1.680108540631       1.643605866936
 C         -2.783425847489      -1.287642889183       1.743560811581
 H         -1.904277118610      -0.706598613257       1.373221785198
 C         -2.267783907571      -2.140850095411       2.909621282835
 C         -3.959328659518      -0.379585327410       2.061195886083
 H         -4.280500679432       0.188000747372       1.166176652896
 H         -4.828469719156      -0.967605050039       2.421533906900
 H         -3.676222605483       0.343636244202       2.850401400308
 H         -3.065688122599      -2.806593774698       3.298350158880
 H         -1.929379119720      -1.480625421652       3.731505819142
 H         -1.403070960449      -2.748035894658       2.581473490314
