# Supplementary material for: Synthetic and Mechanistic Studies into the Reductive Functionalization of Nitro Compounds Catalyzed by an Iron(salen) Complex
Source: J Am Chem Soc. 2024 Jul 12;146(29):19839–51. doi: 10.1021/jacs.4c02797 (PMC11273354; doi:10.1021/jacs.4c02797)
Supplement: Supplementary file 1 — ja4c02797_si_001.zip [file ja4c02797_si_001.zip › xyz/ipr/HS/A-5a.ipr.6.xyz]

49
\textcolor{blue}{\textsf{ \bfseries $^{\text{6}}$A-5a.$^{\textit{i}}$Pr }\ 
\textit{E}$_{\text{tot}}$(UPBE0-D3(Acetonitrile)/def2TZVP // UPBE-D3(Acetonitrile)/def2SVP/W06) = -2465.02621120\ 
${\langle}S^{2}{\rangle}$ = 8.7821 }
 Fe        -0.093957969289       0.028415448204      -0.460831191911
 O          1.707169435041      -0.424040409491      -1.091411085706
 O         -1.350789007596      -1.220524346426      -1.185237602064
 N         -1.105780485079       0.110563184798       1.326458418739
 N          1.667712809109       0.584920356893       1.643860257091
 C          2.666329453345      -0.285993551937       1.692373450168
 H          2.893039804567      -0.687340815322       2.696833832090
 C          3.421823192142      -0.784830839967       0.592734500164
 C          4.691936065993      -1.381365309648       0.873831624762
 H          5.044867840978      -1.388232718664       1.917645752379
 C          5.486229260829      -1.908945888182      -0.133165871084
 H          6.471485870580      -2.338266242310       0.099307318669
 C          5.007007737733      -1.892023536448      -1.470759999914
 H          5.632612611132      -2.305351409109      -2.277835379231
 C          3.751169390066      -1.380897584993      -1.775046467975
 H          3.362549903983      -1.395149120653      -2.804513002055
 C          2.898030091539      -0.819472394085      -0.768659840308
 C         -2.382096680993      -1.814339565480      -0.639527452608
 C         -3.136604534734      -2.750413700061      -1.411341172366
 H         -2.810638810507      -2.924585379992      -2.448078668714
 C         -4.234783855327      -3.420450968940      -0.877239472327
 H         -4.788219857275      -4.138300512870      -1.503354019862
 C         -4.644853805672      -3.189192966563       0.458999042225
 H         -5.513314128833      -3.720026236827       0.875749286764
 C         -3.934652379259      -2.278453175430       1.234879851109
 H         -4.243536212152      -2.082432647127       2.274931586877
 C         -2.804190338056      -1.573876847225       0.726680659488
 C         -2.151291895344      -0.635771385433       1.604219461445
 H         -2.604868092681      -0.534269446694       2.613987807878
 C         -0.660089374290       1.073047274529       2.329508868717
 H         -1.313959655637       1.057553964173       3.228509353353
 H         -0.713505662393       2.095075715755       1.892489738056
 C          0.789269055997       0.843087600501       2.785212434831
 H          1.131509363743       1.748496374062       3.330804598823
 H          0.857263509544      -0.022811386653       3.471908608325
 O          0.093691168501       3.690203915992       0.784560939957
 N         -0.117254700328       3.105877045039      -0.326044827933
 O          0.557534359586       1.940003701117      -0.565889772122
 H          1.504772387953       1.200501476481       0.803270723607
 C         -1.459744590333       3.187936564735      -0.972392235601
 H         -2.077622822473       2.383130560738      -0.496975797732
 C         -1.349215085516       2.906220179821      -2.470972528853
 C         -2.090882760290       4.544388418925      -0.672945073610
 H         -2.167406389883       4.718423382898       0.415673948157
 H         -1.486955231314       5.363063478845      -1.115336173810
 H         -3.105956602016       4.585201254349      -1.114301211529
 H         -0.703446296484       3.662974086079      -2.961715716748
 H         -2.354174257958       2.952897496399      -2.934844385200
 H         -0.925514768506       1.904065531776      -2.666982655788
