# Supplementary material for: Synthetic and Mechanistic Studies into the Reductive Functionalization of Nitro Compounds Catalyzed by an Iron(salen) Complex
Source: J Am Chem Soc. 2024 Jul 12;146(29):19839–51. doi: 10.1021/jacs.4c02797 (PMC11273354; doi:10.1021/jacs.4c02797)
Supplement: Supplementary file 1 — ja4c02797_si_001.zip [file ja4c02797_si_001.zip › xyz/ipr/HS/A-6.ipr.6.xyz]

48
\textcolor{blue}{\textsf{ \bfseries $^{\text{6}}$A-6.$^{\textit{i}}$Pr }\ 
\textit{E}$_{\text{tot}}$(UPBE0-D3(Acetonitrile)/def2TZVP // UPBE-D3(Acetonitrile)/def2SVP/W06) = -2389.82154100\ 
${\langle}S^{2}{\rangle}$ = 8.7626 }
 Fe         0.722747433046       0.084536200521       0.176372893446
 O          2.337655959593       1.093477350638       0.553202799056
 O         -0.569982864085       1.513184050941       0.346873877445
 N         -0.694792875204      -0.811032930256      -1.148780494749
 N          1.945265794936      -1.093541629478      -1.121761125055
 C          3.239538180056      -1.208584798828      -1.011999126601
 H          3.753796546892      -1.991504564222      -1.612203450638
 C          4.098292162866      -0.389536117920      -0.191677302422
 C          5.487098638278      -0.693821036717      -0.157066945154
 H          5.844999054312      -1.566887755575      -0.726629575695
 C          6.385678173523       0.081833359392       0.571551926940
 H          7.455418906332      -0.171813190279       0.590956842244
 C          5.902008303339       1.206800645564       1.281109006361
 H          6.603347398765       1.831353401471       1.856907582698
 C          4.548568024922       1.541059072779       1.262421858858
 H          4.168154134758       2.415299899383       1.811475842024
 C          3.600736734120       0.755521511925       0.540286593709
 C         -1.727557406110       1.803363256046      -0.191534779516
 C         -2.390402195558       3.010441266666       0.180313278120
 H         -1.885607329115       3.661179381744       0.909651581726
 C         -3.631338134371       3.350976447853      -0.357350706629
 H         -4.113862005895       4.290956354080      -0.046264945535
 C         -4.275898332717       2.508881559525      -1.293485690104
 H         -5.253653780938       2.786398317926      -1.712892188485
 C         -3.652519898586       1.322716656703      -1.675609226792
 H         -4.138881561017       0.650283641008      -2.400806785323
 C         -2.390447896125       0.941629573844      -1.144453680283
 C         -1.825166959155      -0.320013996113      -1.562172859689
 H         -2.432741747354      -0.913726362930      -2.280757243478
 C         -0.217137195756      -2.101852880348      -1.614173207080
 H         -0.852910247040      -2.524226930635      -2.422133791432
 H         -0.248562200724      -2.805919974807      -0.753062780893
 C          1.227011705695      -1.917256730431      -2.091356414283
 H          1.724132162676      -2.897247729844      -2.257828870516
 H          1.215115128104      -1.376140061825      -3.063579784705
 N         -3.257570709893      -2.509336153709       0.628276853718
 O         -2.156705893730      -2.835863880194       1.026914354925
 H          0.601735028760      -0.893576607856       1.543054988294
 C         -3.842443982544      -1.296941929989       1.296287167610
 H         -4.064530880227      -0.645430640765       0.417232663275
 C         -2.913416455917      -0.594387294770       2.270819694424
 C         -5.188602293873      -1.750098161920       1.882813526914
 H         -5.777709559502      -2.316545649323       1.134612272111
 H         -5.026510854814      -2.400326623866       2.766696203850
 H         -5.777440775615      -0.867749362094       2.199766320201
 H         -2.676121214624      -1.248094538959       3.134407899160
 H         -3.394396397016       0.327822101827       2.651251561438
 H         -1.957263181515      -0.315431914539       1.786036854973
