# Supplementary material for: Synthetic and Mechanistic Studies into the Reductive Functionalization of Nitro Compounds Catalyzed by an Iron(salen) Complex
Source: J Am Chem Soc. 2024 Jul 12;146(29):19839–51. doi: 10.1021/jacs.4c02797 (PMC11273354; doi:10.1021/jacs.4c02797)
Supplement: Supplementary file 1 — ja4c02797_si_001.zip [file ja4c02797_si_001.zip › xyz/ipr/HS/A-7-ts.ipr.6.xyz]

48
\textcolor{blue}{\textsf{ \bfseries $^{\text{6}}$A-7-ts.$^{\textit{i}}$Pr }\ 
\textit{E}$_{\text{tot}}$(UPBE0-D3(Acetonitrile)/def2TZVP // UPBE-D3(Acetonitrile)/def2SVP/W06) = -2389.80934579\ 
${\langle}S^{2}{\rangle}$ = 8.7969 }
 Fe         0.574139346201      -0.234039709214       0.224941259966
 O          2.110183377459      -1.121899873669      -0.494327433579
 O         -0.745738688794      -1.635714932344       0.314302278525
 N         -0.705092541354       0.915066341003       1.390710600423
 N          1.957533064874       0.966024348118       1.332835338539
 C          3.237157124887       1.053337062941       1.107043007600
 H          3.819525893907       1.832572629275       1.646934689543
 C          3.998177334523       0.216173959014       0.208659434858
 C          5.394871277716       0.450784203947       0.090198997087
 H          5.839682772873       1.268101267226       0.680807479704
 C          6.196955458487      -0.324546902047      -0.745281100250
 H          7.275829504147      -0.127221875894      -0.824056390705
 C          5.603015433931      -1.370391912496      -1.489432363656
 H          6.226109713533      -1.990884415045      -2.152808066008
 C          4.235545187578      -1.629838561758      -1.397252094226
 H          3.767564046033      -2.441225044298      -1.974412284810
 C          3.389772224653      -0.850272297676      -0.554515010372
 C         -2.031720140020      -1.617489134429       0.581456734927
 C         -2.822043337929      -2.765004729291       0.280465453637
 H         -2.308009313471      -3.630646135648      -0.163363053890
 C         -4.195317097590      -2.786022963504       0.526170118722
 H         -4.775235768418      -3.687924347663       0.274165537345
 C         -4.848213678599      -1.666065698866       1.090503953493
 H         -5.930890077058      -1.688917086683       1.281587571076
 C         -4.098483102264      -0.531805935423       1.399913098209
 H         -4.589350708465       0.352783535716       1.837087289058
 C         -2.699806125344      -0.474144752950       1.160259360694
 C         -1.995141324563       0.742577017341       1.500039487844
 H         -2.610150373202       1.561626925795       1.927326090710
 C         -0.091595014588       2.177814118534       1.780986758717
 H         -0.686144546166       2.710307980450       2.553531703305
 H         -0.032608553426       2.823788652846       0.878009207165
 C          1.316487239197       1.860104220335       2.291542187345
 H          1.906408510288       2.786439317965       2.461465914223
 H          1.233715811521       1.325061919465       3.263815786128
 N         -2.312545399872       1.992051984166      -1.023947290849
 O         -1.158304912384       2.131878734932      -1.437580805872
 H          0.133965881233       0.792576594634      -1.009735032768
 C         -3.192771044660       1.118177604588      -1.882802479909
 H         -3.804068493013       0.557890884227      -1.141380525918
 C         -2.421395388649       0.146951429822      -2.768048404639
 C         -4.121857970914       2.069215967265      -2.650207621802
 H         -4.619362476190       2.781565236285      -1.961484019327
 H         -3.544752775377       2.653685175302      -3.396581718126
 H         -4.905885413552       1.495150455999      -3.183431423634
 H         -1.835026238864       0.683869961187      -3.540050805904
 H         -3.125355363235      -0.541455248018      -3.275856382931
 H         -1.713791445223      -0.455540260018      -2.164584282388
