# Supplementary material for: Synthetic and Mechanistic Studies into the Reductive Functionalization of Nitro Compounds Catalyzed by an Iron(salen) Complex
Source: J Am Chem Soc. 2024 Jul 12;146(29):19839–51. doi: 10.1021/jacs.4c02797 (PMC11273354; doi:10.1021/jacs.4c02797)
Supplement: Supplementary file 1 — ja4c02797_si_001.zip [file ja4c02797_si_001.zip › xyz/ipr/HS/A-8.ipr.6.xyz]

48
\textcolor{blue}{\textsf{ \bfseries $^{\text{6}}$A-8.$^{\textit{i}}$Pr }\ 
\textit{E}$_{\text{tot}}$(UPBE0-D3(Acetonitrile)/def2TZVP // UPBE-D3(Acetonitrile)/def2SVP/W06) = -2389.90273056\ 
${\langle}S^{2}{\rangle}$ = 8.7908 }
 Fe         0.106027896564      -0.127273561434      -0.014867969499
 O          1.772194297568       0.313085407085      -1.049881439234
 O         -1.337606606194      -0.462891508289      -1.289596246506
 N         -1.233515368185      -0.787900980863       1.473418997790
 N          1.436722450471      -1.036517750029       1.391846466007
 C          2.717885720918      -1.238552281970       1.263882365885
 H          3.248780137324      -1.805323364331       2.061246527502
 C          3.546373280321      -0.816679409260       0.156513481956
 C          4.924487127701      -1.167976462403       0.183038769637
 H          5.301101948199      -1.736694465602       1.049100777676
 C          5.791454664803      -0.814423478844      -0.849020175593
 H          6.853429281221      -1.097393496151      -0.808158259842
 C          5.284354655539      -0.085815119918      -1.950032505921
 H          5.957473746373       0.200795954477      -2.773653874850
 C          3.938495526467       0.276695403916      -2.007258896062
 H          3.536276221440       0.845432517617      -2.859365659942
 C          3.028874025481      -0.070024703359      -0.965632435010
 C         -2.604748628045      -0.751058150349      -1.167895949368
 C         -3.434513624988      -0.779687161132      -2.333053751578
 H         -2.953794138047      -0.554676984614      -3.297241545420
 C         -4.794445270885      -1.070359078576      -2.254772113157
 H         -5.399986344233      -1.074681950803      -3.175240827923
 C         -5.406900485348      -1.358672819646      -1.010499162146
 H         -6.481102102818      -1.588395298775      -0.957075315360
 C         -4.626311017882      -1.348057969665       0.142359561026
 H         -5.082705931570      -1.574005864771       1.120252677286
 C         -3.235889281701      -1.048111147632       0.104029010437
 C         -2.498599463692      -1.073926604488       1.344914098204
 H         -3.077476701109      -1.361226931080       2.251316475016
 C         -0.570272637202      -0.870988096198       2.763184067790
 H         -1.191780501460      -1.378443275009       3.533454754878
 H         -0.355485696318       0.162146974091       3.115908227810
 C          0.750454922719      -1.614441478194       2.548578652776
 H          1.381364289519      -1.581673109171       3.462901610402
 H          0.526845436950      -2.683410759855       2.333036365323
 N         -0.065455819564       1.802341597369       0.374832818484
 O          0.978536968450       2.650890157271       0.031254839138
 H          1.574131099431       2.017953557877      -0.455962705628
 C         -1.270857681811       2.566190869792       0.661000709906
 H         -2.002310257912       1.792752525626       0.980377541739
 C         -1.808508670360       3.247020724678      -0.610034150825
 C         -1.065022099352       3.553969599968       1.820785183390
 H         -0.705342643887       3.024792330305       2.726259484389
 H         -0.315929453017       4.323952707115       1.548631483264
 H         -2.016100621775       4.065772011418       2.069994533521
 H         -1.084033604346       4.000231568637      -0.979060812036
 H         -2.773541987744       3.754292946270      -0.408932773936
 H         -1.963659980621       2.492166669824      -1.406647248145
