# Supplementary material for: Synthetic and Mechanistic Studies into the Reductive Functionalization of Nitro Compounds Catalyzed by an Iron(salen) Complex
Source: J Am Chem Soc. 2024 Jul 12;146(29):19839–51. doi: 10.1021/jacs.4c02797 (PMC11273354; doi:10.1021/jacs.4c02797)
Supplement: Supplementary file 1 — ja4c02797_si_001.zip [file ja4c02797_si_001.zip › xyz/ipr/HS/A-9.ipr.6.xyz]

47
\textcolor{blue}{\textsf{ \bfseries $^{\text{6}}$A-9.$^{\textit{i}}$Pr }\ 
\textit{E}$_{\text{tot}}$(UPBE0-D3(Acetonitrile)/def2TZVP // UPBE-D3(Acetonitrile)/def2SVP/W06) = -2314.76640529\ 
${\langle}S^{2}{\rangle}$ = 8.7760 }
 Fe         0.145267291269      -0.030089253799       0.042573564778
 O          1.664139732915      -1.259844102581       0.222448854060
 O         -1.333907852330      -1.251178011267       0.400568524777
 N         -1.212592144886       1.511949779359       0.640739944891
 N          1.451645287618       1.427930421480       0.924735082165
 C          2.752248704993       1.361583828913       0.955749877462
 H          3.322835399101       2.255261928516       1.295388364556
 C          3.549291710743       0.208602341409       0.609401732751
 C          4.965628547560       0.332179110342       0.651926515981
 H          5.395378302675       1.314116930441       0.910183999879
 C          5.803722646595      -0.746582994284       0.380506511095
 H          6.896617957018      -0.628885773575       0.414602711535
 C          5.225223116624      -2.000486155787       0.066821336962
 H          5.876193227950      -2.863642762465      -0.145793363141
 C          3.841967216925      -2.161821008939       0.024003219279
 H          3.388025927584      -3.134716686439      -0.218237300760
 C          2.952908666602      -1.070811268373       0.280254542258
 C         -2.609458688290      -1.109471677076       0.646961455045
 C         -3.448817483679      -2.265724640631       0.685806993734
 H         -2.971438674261      -3.240232305110       0.502536498437
 C         -4.815919221616      -2.166700610309       0.938341569238
 H         -5.429403569243      -3.081707386359       0.954733127480
 C         -5.423775613952      -0.910216760900       1.172622876348
 H         -6.503119154115      -0.840327018670       1.371462954865
 C         -4.631688599487       0.235706284630       1.147416929341
 H         -5.084573641731       1.224255249840       1.329347582168
 C         -3.235405215906       0.174383670510       0.887858845942
 C         -2.484916889872       1.410151751501       0.885343315147
 H         -3.065334989162       2.334024410534       1.107966084796
 C         -0.540114837439       2.799278141234       0.654868281038
 H         -1.160512200410       3.603356179043       1.108221585991
 H         -0.314485940093       3.079397621388      -0.397780336627
 C          0.777801812163       2.625526314148       1.415917281445
 H          1.415054369649       3.532733038287       1.328747631660
 H          0.548814387285       2.478142976061       2.495379341410
 N          0.139221727611       0.421764407099      -1.811878025964
 H          1.004443721775       0.457922094243      -2.372546732830
 C         -1.041697398966       0.462620593340      -2.655997651664
 H         -1.919073743177       0.578080617545      -1.977925256700
 C         -1.226368006825      -0.861671552248      -3.421651858160
 C         -1.017939630266       1.671345678096      -3.605685629369
 H         -0.919362764852       2.617095164969      -3.035393134809
 H         -0.155899458140       1.600965984947      -4.303871782299
 H         -1.943940614705       1.726355362070      -4.214710580366
 H         -0.374688188743      -1.033988245016      -4.114041512061
 H         -2.161546357153      -0.858326714135      -4.020014274687
 H         -1.266857722777      -1.708241685549      -2.707283194315
