# Supplementary material for: Synthetic and Mechanistic Studies into the Reductive Functionalization of Nitro Compounds Catalyzed by an Iron(salen) Complex
Source: J Am Chem Soc. 2024 Jul 12;146(29):19839–51. doi: 10.1021/jacs.4c02797 (PMC11273354; doi:10.1021/jacs.4c02797)
Supplement: Supplementary file 1 — ja4c02797_si_001.zip [file ja4c02797_si_001.zip › xyz/ipr/HS/B-1.ipr.6.xyz]

49
\textcolor{blue}{\textsf{ \bfseries $^{\text{6}}$B-1.$^{\textit{i}}$Pr }\ 
\textit{E}$_{\text{tot}}$(UPBE0-D3(Acetonitrile)/def2TZVP // UPBE-D3(Acetonitrile)/def2SVP/W06) = -2465.00667020\ 
${\langle}S^{2}{\rangle}$ = 8.7618 }
 Fe         0.175945368053      -0.797377926768      -0.372033376935
 O         -1.415603295958       0.053923760435       0.337011174813
 O          1.537208853961       0.321832986200       0.424588055593
 N          1.730021429264      -2.252241344161      -0.571705174163
 N         -0.839242942523      -2.645724054330       0.011693990011
 C         -2.125895850368      -2.774569976229       0.176078318490
 H         -2.552450869513      -3.801452713806       0.208689996910
 C         -3.076345642406      -1.701270421776       0.333176324919
 C         -4.453862592714      -2.037709773502       0.440628046017
 H         -4.738118680852      -3.101226210444       0.386612076746
 C         -5.431121707249      -1.059419549972       0.606443458880
 H         -6.492643106554      -1.336061797290       0.682635507690
 C         -5.034999517180       0.297197732402       0.671862709557
 H         -5.798487172388       1.082074375979       0.793751414339
 C         -3.692473373318       0.664742536661       0.583848094119
 H         -3.394747949805       1.722851266889       0.614678864445
 C         -2.669550161563      -0.315278486272       0.412211627391
 C          2.847750032261       0.295899332856       0.464577016852
 C          3.556868782238       1.440766227678       0.933693637584
 H          2.965210821647       2.313276789577       1.244484421702
 C          4.950188013198       1.455355231004       0.995272040519
 H          5.463130488098       2.359713013665       1.358977868007
 C          5.708923104521       0.328441943973       0.602481027378
 H          6.806963868690       0.348189782099       0.656956671641
 C          5.042494105061      -0.808237126705       0.149401131995
 H          5.613948628897      -1.699930062952      -0.155530347874
 C          3.624708006846      -0.855310149972       0.063777844943
 C          3.005862700274      -2.077925326161      -0.393777929768
 H          3.694854158832      -2.927607176157      -0.597134773436
 C          1.190590611579      -3.539296025038      -0.977501089110
 H          1.946412887717      -4.352905091465      -0.934523217182
 H          0.830127644292      -3.455701590661      -2.026949385004
 C          0.001744087463      -3.838202769821      -0.058961204212
 H         -0.564337688162      -4.728766075595      -0.407377063461
 H          0.384994364154      -4.057464005109       0.962487800581
 O         -2.484304731679       3.780058391222       0.020408886270
 N         -1.590944602787       3.339714994959      -0.707372618128
 O         -1.772594448474       2.572499633881      -1.645447807092
 H          0.070112197031      -0.423717388331      -2.019907798967
 C         -0.159040713963       3.802912869043      -0.382588592319
 H         -0.243345183680       4.906594106838      -0.470927255171
 C          0.827935217607       3.243120696731      -1.391213688647
 C          0.134150015394       3.420912931578       1.068682474180
 H         -0.650079098579       3.812942104041       1.742130449349
 H          0.203320922397       2.320020923616       1.167343730973
 H          1.104229657865       3.862773140010       1.368402643830
 H          0.884020217998       2.140318920904      -1.313383354043
 H          1.832240571941       3.655927743702      -1.171109745169
 H          0.556024834027       3.520431312422      -2.426784058903
