# Supplementary material for: Synthetic and Mechanistic Studies into the Reductive Functionalization of Nitro Compounds Catalyzed by an Iron(salen) Complex
Source: J Am Chem Soc. 2024 Jul 12;146(29):19839–51. doi: 10.1021/jacs.4c02797 (PMC11273354; doi:10.1021/jacs.4c02797)
Supplement: Supplementary file 1 — ja4c02797_si_001.zip [file ja4c02797_si_001.zip › xyz/ipr/HS/B-2-ts.ipr.6.xyz]

49
\textcolor{blue}{\textsf{ \bfseries $^{\text{6}}$B-2-ts.$^{\textit{i}}$Pr }\ 
\textit{E}$_{\text{tot}}$(UPBE0-D3(Acetonitrile)/def2TZVP // UPBE-D3(Acetonitrile)/def2SVP/W06) = -2464.98585625\ 
${\langle}S^{2}{\rangle}$ = 8.8483 }
 Fe        -0.016971113150      -0.682062621719       0.267567685919
 O         -1.515953419744       0.185866068156       1.096275794437
 O          1.525396748316       0.047700777781       1.150977792152
 N          1.289271658636      -2.065257044768      -0.654240481254
 N         -1.333054965534      -2.286869847329      -0.157338279235
 C         -2.632082576994      -2.185498289437      -0.205320649491
 H         -3.213772116503      -3.031090511400      -0.634650263331
 C         -3.410498747714      -1.059971054598       0.256881546952
 C         -4.821329916166      -1.103267298476       0.086904019332
 H         -5.262569042175      -1.988203330504      -0.399759218028
 C         -5.639935606220      -0.061170172931       0.517771752260
 H         -6.729012454877      -0.110861179625       0.374383002954
 C         -5.049582603431       1.061876099003       1.143225944631
 H         -5.686319395294       1.892483009814       1.486742683318
 C         -3.669735039303       1.135602042481       1.332778247958
 H         -3.204701987079       2.005818145958       1.819294167225
 C         -2.806944724839       0.088172390424       0.896741585208
 C          2.815754896181      -0.054448575223       0.940472982822
 C          3.702723602585       0.853493616117       1.589401712656
 H          3.256274752257       1.617215872006       2.243424882993
 C          5.082177578475       0.779501847394       1.398569522185
 H          5.737214225989       1.499987048601       1.913493694041
 C          5.648581749911      -0.205815953375       0.556339982921
 H          6.737588160457      -0.258785875716       0.413879614217
 C          4.805616754768      -1.106520517090      -0.090941056040
 H          5.227255470962      -1.880112725258      -0.753061627694
 C          3.393769038148      -1.055154499133       0.070730773937
 C          2.590716899463      -2.016410357804      -0.649356444129
 H          3.154217446529      -2.764170488258      -1.250112744031
 C          0.576509064778      -3.070389754983      -1.431767432686
 H          1.213775608034      -3.947760391089      -1.674109615945
 H          0.251534694888      -2.607205014247      -2.390030881158
 C         -0.665104350783      -3.491461000721      -0.635702263037
 H         -1.335401798665      -4.131094421888      -1.249782033093
 H         -0.342117113706      -4.083983027186       0.248814442529
 O         -1.787972688536       2.683325286658      -1.561070252931
 N         -0.554025847604       2.488360286346      -1.658861073424
 O         -0.063564218765       1.423559106301      -2.154010453931
 H         -0.105469012272       0.239174962880      -1.188639449842
 C          0.367395645103       3.416541192112      -0.898025203293
 H          0.068525104388       4.425577408407      -1.252751236405
 C          1.823328822678       3.134315726556      -1.242126334290
 C          0.062175708111       3.299774852312       0.599176855641
 H         -1.014507036917       3.473926234645       0.785012256182
 H          0.332594835202       2.295564794554       0.980254535386
 H          0.648501311640       4.056879938022       1.156085946562
 H          2.109417538114       2.119307321651      -0.905808902983
 H          2.471438709064       3.870748364123      -0.727035358436
 H          2.006976584718       3.207946602511      -2.331241189999
