# Supplementary material for: Synthetic and Mechanistic Studies into the Reductive Functionalization of Nitro Compounds Catalyzed by an Iron(salen) Complex
Source: J Am Chem Soc. 2024 Jul 12;146(29):19839–51. doi: 10.1021/jacs.4c02797 (PMC11273354; doi:10.1021/jacs.4c02797)
Supplement: Supplementary file 1 — ja4c02797_si_001.zip [file ja4c02797_si_001.zip › xyz/ipr/HS/B-3.ipr.6.xyz]

49
\textcolor{blue}{\textsf{ \bfseries $^{\text{6}}$B-3.$^{\textit{i}}$Pr }\ 
\textit{E}$_{\text{tot}}$(UPBE0-D3(Acetonitrile)/def2TZVP // UPBE-D3(Acetonitrile)/def2SVP/W06) = -2465.06266296\ 
${\langle}S^{2}{\rangle}$ = 8.7658 }
 Fe        -0.124135321458      -0.582241391112      -0.028275832332
 O         -1.554945737954       0.219392374163       1.021278556872
 O          1.371919254626      -0.076462859091       1.108561435161
 N          1.145175671856      -2.120515554731      -0.759582586781
 N         -1.491291217737      -2.208935950675      -0.322866954870
 C         -2.787177821246      -2.102669441341      -0.263820152037
 H         -3.407366226526      -2.951792928650      -0.627752987806
 C         -3.518146953020      -0.969579663177       0.255857263480
 C         -4.937037382650      -0.985114799266       0.170233983115
 H         -5.421828486878      -1.849510305115      -0.312063914790
 C         -5.710241129054       0.058087411913       0.675284012758
 H         -6.806540991576       0.030858407406       0.594548432855
 C         -5.063590599561       1.151832330697       1.297761457309
 H         -5.663690226974       1.982384047649       1.702181037451
 C         -3.674386236852       1.195546718882       1.410635917454
 H         -3.166693489040       2.042279013981       1.896487493459
 C         -2.856216718642       0.147991410014       0.892504039471
 C          2.661854236667      -0.254516941183       0.993120736636
 C          3.553016555269       0.561778632803       1.753909266378
 H          3.104310620568       1.326239212287       2.405902201380
 C          4.935310037480       0.401307271944       1.670272291706
 H          5.590985676014       1.054892697220       2.267330320053
 C          5.504972979385      -0.587228484325       0.832927640290
 H          6.596392006375      -0.707743866280       0.774728005918
 C          4.661038167087      -1.406444406927       0.086731441820
 H          5.084452360361      -2.186328996571      -0.567108425142
 C          3.247030307748      -1.264826356563       0.136930706694
 C          2.440331193316      -2.167162456464      -0.652359314927
 H          2.993536016037      -2.961294962311      -1.201549831881
 C          0.406256410194      -3.078206687990      -1.566126660241
 H          1.001535449234      -3.986066813484      -1.804445687509
 H          0.128568333811      -2.585227714867      -2.524464191278
 C         -0.870785228569      -3.440313085584      -0.799143833681
 H         -1.561051743341      -4.043413762464      -1.427971051815
 H         -0.593779547134      -4.054093986949       0.086789650457
 O         -0.823323749804       3.295648892343      -1.986696215183
 N          0.216984926185       3.924072680479      -1.916928020485
 O         -0.139364479892       0.419336968970      -1.594407153008
 H         -0.702436112316       1.223629220667      -1.588074688899
 C          0.981280659905       3.757392855927      -0.636860769799
 H          1.402028193396       4.775095643626      -0.472118422808
 C          2.143258087251       2.810517312321      -1.007331750755
 C          0.151938883668       3.295831504547       0.551700999709
 H         -0.696418818057       3.985357421811       0.737054416277
 H         -0.255916697788       2.280161463561       0.399774373161
 H          0.786068017285       3.269567264628       1.459292201432
 H          1.729436695935       1.804938858267      -1.225243863223
 H          2.844724756691       2.738062262492      -0.153385514329
 H          2.698601923632       3.179273998056      -1.892351620388
