# Supplementary material for: Synthetic and Mechanistic Studies into the Reductive Functionalization of Nitro Compounds Catalyzed by an Iron(salen) Complex
Source: J Am Chem Soc. 2024 Jul 12;146(29):19839–51. doi: 10.1021/jacs.4c02797 (PMC11273354; doi:10.1021/jacs.4c02797)
Supplement: Supplementary file 1 — ja4c02797_si_001.zip [file ja4c02797_si_001.zip › xyz/ipr/HS/C-1.ipr.6.xyz]

49
\textcolor{blue}{\textsf{ \bfseries $^{\text{6}}$C-1.$^{\textit{i}}$Pr }\ 
\textit{E}$_{\text{tot}}$(UPBE0-D3(Acetonitrile)/def2TZVP // UPBE-D3(Acetonitrile)/def2SVP/W06) = -2464.99626607\ 
${\langle}S^{2}{\rangle}$ = 8.7628 }
 Fe         0.272609062291      -0.348281841373       0.163210308277
 O          1.738391834541       0.343640024859      -0.915017734252
 O         -1.053697006027      -0.545854658134      -1.269878943245
 N         -0.917608755960      -1.851609924602       1.123503602724
 N          1.728569032047      -1.851820578242       0.776063863279
 C          3.021331010818      -1.752548396388       0.661927886083
 H          3.659177923586      -2.508926342368       1.171905213350
 C          3.731648505089      -0.746161980050      -0.090707475692
 C          5.152641046562      -0.777314345159      -0.090412241934
 H          5.658299622929      -1.552725712097       0.508142991576
 C          5.903032193403       0.138430832812      -0.825175838783
 H          7.001946166875       0.100265784457      -0.811062903700
 C          5.228511054180       1.116120510696      -1.594832168362
 H          5.809998216392       1.844101434959      -2.182760771988
 C          3.835913108858       1.173278524981      -1.622534673532
 H          3.306356588766       1.931245356732      -2.219128150630
 C          3.039223168827       0.256600071931      -0.869867830936
 C         -2.333793183766      -0.797167853066      -1.234230582467
 C         -3.176322746656      -0.341072770238      -2.294428967575
 H         -2.703587441505       0.239042952694      -3.101276297623
 C         -4.544332161042      -0.609182250614      -2.300950913423
 H         -5.164706301368      -0.231078132860      -3.129211669477
 C         -5.145104614917      -1.359678595589      -1.261972468166
 H         -6.224764120714      -1.568465552304      -1.277726680097
 C         -4.346788327931      -1.833196212567      -0.221913497317
 H         -4.793552749180      -2.427469440256       0.592057613066
 C         -2.953811627251      -1.563737854974      -0.173468648232
 C         -2.172082882430      -2.115143223693       0.907475654856
 H         -2.696641494178      -2.828213654605       1.582658166391
 C         -0.160026633397      -2.535811521888       2.154992626709
 H         -0.704868658549      -3.405242314668       2.582648390886
 H          0.055399672923      -1.814966063038       2.973524764467
 C          1.159301380885      -2.977491738437       1.512258115341
 H          1.864233381477      -3.380089985797       2.271941843686
 H          0.943088840478      -3.792660156566       0.785766734336
 O         -2.205368255158       1.341058894889       1.148789057719
 N         -1.455549295236       2.193509098856       0.683612800839
 O         -0.464590850032       1.934463074008      -0.021445902460
 H          0.394938361788       0.384791273557       1.700187197879
 C         -1.641154486019       3.641289021759       1.119186947280
 H         -2.703743166592       3.676430213317       1.426855412326
 C         -1.367533133920       4.582412821587      -0.044305812917
 C         -0.728433964161       3.855189713708       2.328903781096
 H         -0.949652176054       3.121747929072       3.128417658073
 H          0.335461733190       3.755615881437       2.035832561301
 H         -0.892390742157       4.873459658138       2.730845960885
 H         -0.313077343962       4.507313554328      -0.372077283609
 H         -1.561451495354       5.622184417760       0.283614680913
 H         -2.027369333696       4.363069387886      -0.906120489368
