# Supplementary material for: Synthetic and Mechanistic Studies into the Reductive Functionalization of Nitro Compounds Catalyzed by an Iron(salen) Complex
Source: J Am Chem Soc. 2024 Jul 12;146(29):19839–51. doi: 10.1021/jacs.4c02797 (PMC11273354; doi:10.1021/jacs.4c02797)
Supplement: Supplementary file 1 — ja4c02797_si_001.zip [file ja4c02797_si_001.zip › xyz/ipr/HS/C-2-ts.ipr.6.xyz]

49
\textcolor{blue}{\textsf{ \bfseries $^{\text{6}}$C-2-ts.$^{\textit{i}}$Pr }\ 
\textit{E}$_{\text{tot}}$(UPBE0-D3(Acetonitrile)/def2TZVP // UPBE-D3(Acetonitrile)/def2SVP/W06) = -2464.97495022\ 
${\langle}S^{2}{\rangle}$ = 8.9050 }
 Fe         0.175940997855      -0.432328024540      -0.029018470963
 O          1.712750917432      -0.666898468083      -1.169039622803
 O         -1.257180065932      -1.137053708597      -1.127385149246
 N         -1.161102483842      -0.630034262255       1.597796101883
 N          1.479801125467      -1.053458282024       1.564830143476
 C          2.781955054609      -1.072440783823       1.521310705815
 H          3.341728323436      -1.265734451793       2.463368299672
 C          3.588983299296      -0.865212391094       0.343297586010
 C          5.004111734004      -0.873365485604       0.482318846215
 H          5.429428260567      -1.024177496603       1.487930785623
 C          5.846039357242      -0.696892884813      -0.613218927514
 H          6.938215407758      -0.703052233925      -0.485116238166
 C          5.275382603689      -0.511965347761      -1.895401587205
 H          5.931050691096      -0.372628058974      -2.769582619904
 C          3.892724622982      -0.504695610251      -2.070539287640
 H          3.442622672361      -0.362827358345      -3.064492600627
 C          3.003650818405      -0.674441912515      -0.966063047936
 C         -2.547620746885      -1.224867568295      -0.964893655911
 C         -3.380816231866      -1.507853348641      -2.090903589700
 H         -2.887007071094      -1.621975825207      -3.067630764187
 C         -4.762806986039      -1.623507551017      -1.961095275277
 H         -5.373518954093      -1.832671392316      -2.853883383404
 C         -5.391534769021      -1.477643070302      -0.700245665012
 H         -6.483081347315      -1.574032188870      -0.607266894089
 C         -4.605573044613      -1.215256426399       0.418791231810
 H         -5.074358714815      -1.106130928459       1.410506628771
 C         -3.193714735682      -1.076374101039       0.322558185322
 C         -2.444983107267      -0.840644742443       1.530672228634
 H         -3.029739032162      -0.855436085064       2.477307562635
 C         -0.489740436727      -0.490207818943       2.879885410527
 H         -1.130231993628      -0.804721580025       3.731969090923
 H         -0.217649315501       0.578931942980       3.024562901499
 C          0.789909096865      -1.332356956025       2.819681195803
 H          1.436340415664      -1.146486543162       3.704781014839
 H          0.506126094752      -2.408468277604       2.825775984008
 O         -2.095531780144       1.833568582659      -0.594165628292
 N         -0.987998549070       2.421614015796      -0.640147241076
 O          0.139305439824       1.750827517704      -0.688345449089
 H          0.441966072289       1.065234188123       0.646669215067
 C         -0.887238331037       3.793876009030      -0.033488543028
 H         -1.825045069314       4.284238726490      -0.363055194992
 C          0.324112316862       4.544432433518      -0.571468092010
 C         -0.893650534229       3.639986726669       1.490675524006
 H         -1.791442808517       3.081314485100       1.819318541567
 H          0.009126612342       3.093852219122       1.835986704072
 H         -0.896488825529       4.636977469309       1.972006429912
 H          1.263708067459       4.049020940105      -0.258947478165
 H          0.323409465491       5.578841201414      -0.175088575909
 H          0.305578483668       4.596643174128      -1.677744856124
