# Supplementary material for: Synthetic and Mechanistic Studies into the Reductive Functionalization of Nitro Compounds Catalyzed by an Iron(salen) Complex
Source: J Am Chem Soc. 2024 Jul 12;146(29):19839–51. doi: 10.1021/jacs.4c02797 (PMC11273354; doi:10.1021/jacs.4c02797)
Supplement: Supplementary file 1 — ja4c02797_si_001.zip [file ja4c02797_si_001.zip › xyz/ipr/HS/C-3.ipr.6.xyz]

49
\textcolor{blue}{\textsf{ \bfseries $^{\text{6}}$C-3.$^{\textit{i}}$Pr }\ 
\textit{E}$_{\text{tot}}$(UPBE0-D3(Acetonitrile)/def2TZVP // UPBE-D3(Acetonitrile)/def2SVP/W06) = -2465.06383204\ 
${\langle}S^{2}{\rangle}$ = 8.7624 }
 Fe        -0.178214479734      -0.549443535052       0.127795286767
 O          1.353797617166       0.176228373841      -0.852333272997
 O         -1.588977746168       0.321311905554      -0.913261805715
 N         -1.658441705968      -1.990760884011       0.633308924959
 N          0.946809873406      -2.377586683350       0.174981945129
 C          2.240927258746      -2.460466580484       0.062587984305
 H          2.732391870376      -3.433161883400       0.287864310399
 C          3.123545436738      -1.399566939762      -0.364771207681
 C          4.522094446828      -1.653031289277      -0.378587539421
 H          4.878722401977      -2.633982246820      -0.024132443877
 C          5.433361391724      -0.699672999207      -0.828826844793
 H          6.512063340962      -0.913201235432      -0.827516132191
 C          4.948254505465       0.543856385412      -1.297027284728
 H          5.657115271709       1.304074208982      -1.661845471295
 C          3.582500560501       0.824355771071      -1.307101750747
 H          3.202505525987       1.788967005086      -1.673815006789
 C          2.625631621641      -0.124323558601      -0.833749974566
 C         -2.893330462636       0.295099208621      -0.821461026958
 C         -3.661689678701       1.331131655687      -1.434543645940
 H         -3.110533439919       2.131993721835      -1.950049249840
 C         -5.054805447425       1.330480932822      -1.383302232692
 H         -5.612108348033       2.149427326624      -1.865465324894
 C         -5.760058052958       0.295866923543      -0.723816185896
 H         -6.859161078011       0.302607107632      -0.690270113825
 C         -5.038715000603      -0.730081846228      -0.117726706087
 H         -5.568118761473      -1.545650633660       0.401609032497
 C         -3.617239529569      -0.758149635889      -0.140049768250
 C         -2.946219707031      -1.858877783539       0.513103467479
 H         -3.606155184133      -2.645375701031       0.942794947873
 C         -1.065162380198      -3.128711472046       1.315885691019
 H         -1.778759021016      -3.971439438791       1.443559143650
 H         -0.739533352854      -2.795706713314       2.326690956599
 C          0.163905256786      -3.562777163513       0.510675864693
 H          0.761859231800      -4.318518909120       1.064865849149
 H         -0.178296879312      -4.032005346859      -0.438712825509
 O          2.780603435765       2.707430957666       1.088112499673
 N          1.605109244826       2.482896694445       1.269412483449
 O         -0.030992086461       0.234006769765       1.790559361222
 H          0.683502964790       0.930211652552       1.783004298021
 C          0.669887057327       3.593827933867       0.888710148501
 H          1.253990640814       4.538294572738       0.957738907981
 C         -0.511637968668       3.559028116964       1.857039973070
 C          0.247901680444       3.358356975119      -0.572293762017
 H          1.129799591788       3.357804099446      -1.242057210988
 H         -0.289773499231       2.397562822205      -0.689399146790
 H         -0.427014281233       4.182346206541      -0.878647046917
 H         -0.969910616488       2.549126486154       1.842102001279
 H         -1.271615813807       4.307008033391       1.557913987821
 H         -0.192091670345       3.783415025011       2.894080153726
