# Supplementary material for: Synthetic and Mechanistic Studies into the Reductive Functionalization of Nitro Compounds Catalyzed by an Iron(salen) Complex
Source: J Am Chem Soc. 2024 Jul 12;146(29):19839–51. doi: 10.1021/jacs.4c02797 (PMC11273354; doi:10.1021/jacs.4c02797)
Supplement: Supplementary file 1 — ja4c02797_si_001.zip [file ja4c02797_si_001.zip › xyz/ipr/IS/A-1.ipr.4.xyz]

49
\textcolor{blue}{\textsf{ \bfseries $^{\text{4}}$A-1.$^{\textit{i}}$Pr }\ 
\textit{E}$_{\text{tot}}$(UPBE0-D3(Acetonitrile)/def2TZVP // UPBE-D3(Acetonitrile)/def2SVP/W06) = -2464.99823895\ 
${\langle}S^{2}{\rangle}$ = 3.8793 }
 Fe         0.712494841380      -0.336056041347       0.154605350397
 O          2.198340634086      -0.946793939984      -0.762740390236
 O         -0.484063669881      -1.811252238230      -0.274141884570
 N         -0.645829054316       0.422059368002       1.309353477915
 N          1.963861566433       0.544938784878       1.538991486949
 C          3.243475506794       0.759239468737       1.382482531571
 H          3.769536225070       1.424463081891       2.100811505018
 C          4.041617091425       0.209569136302       0.315100332748
 C          5.434186014958       0.499406359312       0.280510478927
 H          5.854621392225       1.131256555873       1.079690516773
 C          6.259212781363       0.003630405197      -0.725588290131
 H          7.333544747165       0.238762433098      -0.732072697583
 C          5.696869887413      -0.805845381881      -1.742129405472
 H          6.339560805614      -1.204062811337      -2.543033712571
 C          4.335469423606      -1.103267389577      -1.746792985822
 H          3.889157754046      -1.729311692844      -2.533826873097
 C          3.467920256471      -0.611909053015      -0.726844297189
 C         -1.721933025137      -2.052052716782       0.064537647362
 C         -2.389397939348      -3.209932737328      -0.439141606413
 H         -1.813074021458      -3.884102500247      -1.090344991903
 C         -3.725007365548      -3.463520209356      -0.133974323739
 H         -4.213548221363      -4.358805143852      -0.550168484382
 C         -4.462746070144      -2.587389274857       0.700791413369
 H         -5.515416333544      -2.800073358382       0.937381349290
 C         -3.835971229934      -1.459221599744       1.221857339038
 H         -4.389885953435      -0.770119493198       1.879904299020
 C         -2.475576225287      -1.163822208115       0.922838397642
 C         -1.871501461652      -0.002791790831       1.512947494115
 H         -2.503587772038       0.588093515749       2.205331795970
 C         -0.144248596353       1.577715930132       2.053154607293
 H         -0.845280839260       1.871858402949       2.861746922322
 H         -0.044767902960       2.428549545018       1.346025533871
 C          1.225147456879       1.187034588727       2.618201433366
 H          1.759683624358       2.069507193448       3.031408507114
 H          1.081034429293       0.454246890106       3.442773414390
 O         -2.806350525231       2.833996470834       0.497949148291
 N         -2.341060705984       2.488576592650      -0.590071945697
 O         -1.267057717036       2.875572962792      -1.045175813211
 H          0.494518710953       0.872136602659      -0.778032896870
 C         -3.198470969971       1.538229273755      -1.436879061158
 H         -3.690783869467       0.903766779791      -0.673693765624
 C         -2.323356035691       0.702971387650      -2.355378781345
 C         -4.244569711438       2.391695851625      -2.155739347538
 H         -4.838979107398       2.983209364942      -1.433141723608
 H         -3.761069360864       3.079740438688      -2.877876986622
 H         -4.932094182295       1.726887902090      -2.713520322882
 H         -1.839731666672       1.330729630244      -3.128150267777
 H         -2.957754774165      -0.053290088308      -2.857856661609
 H         -1.533020708556       0.174364324946      -1.787854645651
