# Supplementary material for: Synthetic and Mechanistic Studies into the Reductive Functionalization of Nitro Compounds Catalyzed by an Iron(salen) Complex
Source: J Am Chem Soc. 2024 Jul 12;146(29):19839–51. doi: 10.1021/jacs.4c02797 (PMC11273354; doi:10.1021/jacs.4c02797)
Supplement: Supplementary file 1 — ja4c02797_si_001.zip [file ja4c02797_si_001.zip › xyz/ipr/IS/A-2-ts.ipr.4.xyz]

49
\textcolor{blue}{\textsf{ \bfseries $^{\text{4}}$A-2-ts.$^{\textit{i}}$Pr }\ 
\textit{E}$_{\text{tot}}$(UPBE0-D3(Acetonitrile)/def2TZVP // UPBE-D3(Acetonitrile)/def2SVP/W06) = -2464.97132184\ 
${\langle}S^{2}{\rangle}$ = 3.8761 }
 Fe         0.538573299527      -0.614458752658       0.365280507025
 O          1.877941086688      -0.921200431455      -0.859263066534
 O         -0.808604793835      -1.553467497219      -0.585797129886
 N         -0.723025905070      -0.145659886360       1.735017561052
 N          1.884101123700      -0.139077016203       1.741907005336
 C          3.153930971782       0.118980482465       1.535471050496
 H          3.749403401470       0.536672607543       2.373102245183
 C          3.839483218296      -0.085216563463       0.288804344226
 C          5.225159792707       0.226010402173       0.193674127369
 H          5.736892208956       0.613987705688       1.089122636294
 C          5.929466950808       0.046733979979      -0.993571322696
 H          7.000284155966       0.291518781270      -1.047761456305
 C          5.251969081701      -0.453277436883      -2.132434976167
 H          5.801308359601      -0.597871319906      -3.075915450353
 C          3.894322499756      -0.763951170732      -2.077507334659
 H          3.358413659410      -1.151568047405      -2.956604973315
 C          3.151060869869      -0.592797860889      -0.874191629873
 C         -2.100048759194      -1.658486253372      -0.397423833623
 C         -2.901818994456      -2.352149389339      -1.351254549444
 H         -2.391675327722      -2.795174025598      -2.219445090885
 C         -4.282226885443      -2.451349494963      -1.191462380294
 H         -4.876400382849      -2.986722017167      -1.948697405534
 C         -4.931143963875      -1.871768629748      -0.072046597818
 H         -6.021320943974      -1.958546406751       0.043375866744
 C         -4.174074684656      -1.191767515863       0.876377174082
 H         -4.661049386975      -0.733603598992       1.752114320972
 C         -2.761655034503      -1.065247771901       0.741931784138
 C         -2.022541874016      -0.342165065815       1.734901095761
 H         -2.602827253231       0.098990738742       2.569044154555
 C         -0.115239412161       0.676436028889       2.783477235993
 H         -0.736629150003       0.678627092051       3.703006252049
 H         -0.057399369225       1.716413612733       2.394643022762
 C          1.278445716044       0.117109792475       3.047233524795
 H          1.889380672611       0.814543097511       3.658311590938
 H          1.197361336206      -0.845202946233       3.598340422829
 O         -1.795356673848       2.848207496178       0.868897846801
 N         -1.383858998418       2.469867900603      -0.254370340497
 O         -0.150953970950       2.279872458183      -0.508187262122
 H          0.309395867778       0.889258753379      -0.122495982934
 C         -2.416043167124       2.009963486589      -1.257336610073
 H         -2.981346502165       1.229431010145      -0.699521615793
 C         -1.757512099183       1.386866842374      -2.479521668345
 C         -3.354608369863       3.175885267307      -1.569110454796
 H         -3.756200585203       3.606280990594      -0.632422561699
 H         -2.821399215199       3.971092387278      -2.129144113197
 H         -4.201684582440       2.821129886702      -2.187820008469
 H         -1.168005265210       2.135287835206      -3.044885391048
 H         -2.546378452699       0.984070585624      -3.145232239274
 H         -1.089302897670       0.555242879194      -2.187543967892
