# Supplementary material for: Synthetic and Mechanistic Studies into the Reductive Functionalization of Nitro Compounds Catalyzed by an Iron(salen) Complex
Source: J Am Chem Soc. 2024 Jul 12;146(29):19839–51. doi: 10.1021/jacs.4c02797 (PMC11273354; doi:10.1021/jacs.4c02797)
Supplement: Supplementary file 1 — ja4c02797_si_001.zip [file ja4c02797_si_001.zip › xyz/ipr/IS/A-3.ipr.4.xyz]

49
\textcolor{blue}{\textsf{ \bfseries $^{\text{4}}$A-3.$^{\textit{i}}$Pr }\ 
\textit{E}$_{\text{tot}}$(UPBE0-D3(Acetonitrile)/def2TZVP // UPBE-D3(Acetonitrile)/def2SVP/W06) = -2465.02906338\ 
${\langle}S^{2}{\rangle}$ = 3.7957 }
 Fe         0.312121161266      -0.182378897559       0.706538934577
 O          1.604699996831      -1.375928227085      -0.014205061342
 O         -0.990788524502      -1.467810439758       0.194802363447
 N         -0.958698500063       1.000684745087       1.444389285085
 N          1.604826187056       1.006362733363       1.406972877847
 C          2.907224731797       0.966044492632       1.202215494453
 H          3.530813969523       1.755105235212       1.668254622301
 C          3.588395281190      -0.032283010991       0.430949681375
 C          4.998334129021       0.085601714882       0.247325186998
 H          5.508890769143       0.958673819688       0.685882103293
 C          5.725451817973      -0.864583110658      -0.460327964713
 H          6.811643628442      -0.752044548068      -0.592451491066
 C          5.047789910395      -1.985038491240      -1.007148937205
 H          5.613802496655      -2.745451431064      -1.568527464383
 C          3.674609297168      -2.136857536045      -0.842690327708
 H          3.140610452864      -3.002992743197      -1.262596665381
 C          2.890342729174      -1.174249706237      -0.130224336908
 C         -2.278094727173      -1.445581231979       0.427679611717
 C         -3.073939139675      -2.550915725190      -0.009643483926
 H         -2.549088591642      -3.375354298870      -0.515814711236
 C         -4.451288722494      -2.582279209778       0.187057381104
 H         -5.030009421577      -3.449606965732      -0.168482041840
 C         -5.116703951050      -1.510589036904       0.836552304017
 H         -6.205819621949      -1.541700801848       0.987380234059
 C         -4.374459533745      -0.421077957373       1.277631866522
 H         -4.874799559662       0.421979446366       1.781604095867
 C         -2.961800295991      -0.352257434032       1.091860958145
 C         -2.258614083978       0.809365983536       1.553580718693
 H         -2.864237122442       1.612092517148       2.019464430097
 C         -0.379307596001       2.293827160678       1.830647504807
 H         -0.987229899275       2.806743776290       2.605387900510
 H         -0.356608912669       2.938074273909       0.923278812943
 C          1.038907411803       2.017008151142       2.311694895741
 H          1.655582576360       2.940070514202       2.335895459291
 H          1.013958664583       1.596174080792       3.340986305298
 O         -0.597688359624       3.013057019053      -1.540987566838
 N         -0.501386817303       1.846607636024      -1.964340443793
 O          0.584416960801       1.040106503764      -1.376617273894
 H          1.238518425311       1.736745706670      -1.140269467749
 C         -1.698094970558       0.971898062823      -2.172297649502
 H         -2.059848869497       0.721155463253      -1.149813892867
 C         -1.306153223384      -0.309194141952      -2.901210757006
 C         -2.761925238444       1.790680503730      -2.896927676761
 H         -3.003384271496       2.714918370982      -2.339946694157
 H         -2.425230475908       2.066627018139      -3.916762307957
 H         -3.682102836663       1.181961171772      -2.986169243389
 H         -0.862020928927      -0.082214910043      -3.891273975438
 H         -2.215543978640      -0.921612197514      -3.057722642397
 H         -0.595396317501      -0.905593672938      -2.301754208833
