# Supplementary material for: Synthetic and Mechanistic Studies into the Reductive Functionalization of Nitro Compounds Catalyzed by an Iron(salen) Complex
Source: J Am Chem Soc. 2024 Jul 12;146(29):19839–51. doi: 10.1021/jacs.4c02797 (PMC11273354; doi:10.1021/jacs.4c02797)
Supplement: Supplementary file 1 — ja4c02797_si_001.zip [file ja4c02797_si_001.zip › xyz/ipr/IS/A-8.ipr.4.xyz]

48
\textcolor{blue}{\textsf{ \bfseries $^{\text{4}}$A-8.$^{\textit{i}}$Pr }\ 
\textit{E}$_{\text{tot}}$(UPBE0-D3(Acetonitrile)/def2TZVP // UPBE-D3(Acetonitrile)/def2SVP/W06) = -2389.88069977\ 
${\langle}S^{2}{\rangle}$ = 3.8203 }
 Fe         0.161067678815       0.054803574238       0.381870632418
 O          1.527472315308      -0.998991647826      -0.475874874865
 O         -1.081019978859      -1.403251954943       0.172937720653
 N         -1.129591982687       1.156287085961       1.210521253999
 N          1.427368596501       1.056924095985       1.394333417651
 C          2.729169465366       0.885774193641       1.438874565003
 H          3.316311868306       1.535220876029       2.118812972450
 C          3.470100940836      -0.088244121503       0.681135748326
 C          4.882884810151      -0.151613020784       0.847266014317
 H          5.355710911801       0.544930826199       1.558488378317
 C          5.663256142416      -1.061358561913       0.137631305381
 H          6.752963664459      -1.093261521103       0.283433583807
 C          5.035695629210      -1.941492167482      -0.774593717538
 H          5.639892665285      -2.665478463846      -1.343636911651
 C          3.653444902770      -1.904003348895      -0.961876050295
 H          3.155411768409      -2.585780083955      -1.667942765320
 C          2.831163887669      -0.990211096950      -0.244639893372
 C         -2.372341694690      -1.390574587088       0.352125542846
 C         -3.135669510817      -2.551794406767       0.009116061935
 H         -2.584133124537      -3.411251373590      -0.401399143334
 C         -4.518925567315      -2.588904369327       0.164395705992
 H         -5.072091945772      -3.494963186918      -0.130409447800
 C         -5.222014859389      -1.478269547653       0.695919758100
 H         -6.314552018672      -1.516353360567       0.816763570090
 C         -4.508743294835      -0.342853802258       1.067633618526
 H         -5.035840526801       0.526496031478       1.493607213528
 C         -3.095631968457      -0.261842525203       0.907534520604
 C         -2.415126272537       0.920028069294       1.355325129962
 H         -3.024565843613       1.686106697226       1.874847607597
 C         -0.542728728010       2.405803824250       1.702389358901
 H         -1.198351211428       2.910540279831       2.442654836089
 H         -0.403137717039       3.092245945258       0.838266893649
 C          0.810076839169       2.041022536547       2.298583931155
 H          1.456547559693       2.932357492206       2.438230290153
 H          0.664480896553       1.564221393819       3.292810922686
 N         -0.171995761731       0.865064276148      -1.465457943481
 O          0.597035027698       0.363026189265      -2.489452569191
 H          1.141150868195      -0.316270016951      -1.987907158877
 C         -1.268565162615       1.652522050753      -2.014992633082
 H         -1.788801466841       2.051467880979      -1.119539581534
 C         -2.256684684093       0.766923925638      -2.794994528272
 C         -0.754026005334       2.835972562829      -2.851458168586
 H         -0.057524847922       3.461168201091      -2.257164854704
 H         -0.216494897550       2.475558273362      -3.750847517640
 H         -1.599618679333       3.472224176217      -3.181159048715
 H         -1.759979423276       0.323164808863      -3.680791652991
 H         -3.124901785484       1.363622075914      -3.139934253609
 H         -2.630610458373      -0.056362423124      -2.154737304428
