# Supplementary material for: Synthetic and Mechanistic Studies into the Reductive Functionalization of Nitro Compounds Catalyzed by an Iron(salen) Complex
Source: J Am Chem Soc. 2024 Jul 12;146(29):19839–51. doi: 10.1021/jacs.4c02797 (PMC11273354; doi:10.1021/jacs.4c02797)
Supplement: Supplementary file 1 — ja4c02797_si_001.zip [file ja4c02797_si_001.zip › xyz/ipr/LS/A-1.ipr.2.xyz]

49
\textcolor{blue}{\textsf{ \bfseries $^{\text{2}}$A-1.$^{\textit{i}}$Pr }\ 
\textit{E}$_{\text{tot}}$(UPBE0-D3(Acetonitrile)/def2TZVP // UPBE-D3(Acetonitrile)/def2SVP/W06) = -2465.00868284\ 
${\langle}S^{2}{\rangle}$ = 0.7975 }
 Fe        -0.664194762732      -0.255212432964      -0.621738130945
 O         -1.996749717448      -1.269147715879       0.215729215153
 O          0.504633836872      -1.632698515878      -0.092702189309
 N          0.653527429320       0.696740113868      -1.540107798439
 N         -1.863835704064       1.007407975473      -1.296840673186
 C         -3.139347635648       1.132811008558      -0.989262956032
 H         -3.706215809707       1.961882017800      -1.457132972409
 C         -3.860146270373       0.256627409735      -0.115050258492
 C         -5.228081649241       0.532524809117       0.175639426184
 H         -5.681470978376       1.439729527670      -0.255848830912
 C         -5.984738080057      -0.312866092460       0.979731328648
 H         -7.037871937637      -0.080813230321       1.196455316296
 C         -5.384813308496      -1.482338907854       1.513756942260
 H         -5.977928059511      -2.158742878154       2.149380811200
 C         -4.053656912807      -1.786415479954       1.244822234701
 H         -3.578645433566      -2.690891685072       1.654044453128
 C         -3.242397947329      -0.931363554223       0.435772460056
 C          1.774174589858      -1.770568881502      -0.379182136326
 C          2.473833010783      -2.906617631505       0.134909116023
 H          1.897239424161      -3.616131169012       0.747333980257
 C          3.827433578988      -3.102376248083      -0.120242136308
 H          4.335538486036      -3.986316323267       0.296490813305
 C          4.560425952621      -2.175220669528      -0.905914280434
 H          5.631076787509      -2.336182823810      -1.099634904199
 C          3.910318632957      -1.061481023188      -1.424808550238
 H          4.464910689202      -0.327932419409      -2.032109584140
 C          2.524091623888      -0.827981564095      -1.183161727584
 C          1.916345943570       0.356598376038      -1.709349220707
 H          2.567896199181       1.051550629991      -2.273669323835
 C          0.206997924372       2.028912133457      -1.970564287823
 H          0.794346360648       2.398333588920      -2.836480412664
 H          0.368208754565       2.729407218850      -1.121975204446
 C         -1.273696699517       1.910085509679      -2.297791481334
 H         -1.778785945433       2.898118663859      -2.305313499140
 H         -1.404537253372       1.452226240196      -3.302518438883
 O          2.716461312198       2.659241225706       0.232504041868
 N          2.058608037555       2.152683597574       1.141867253963
 O          0.926517886101       2.508675389387       1.462744441371
 H         -0.473692033562       0.635042434646       0.536165918203
 C          2.731861967650       1.016552381218       1.925957261457
 H          3.184364464686       0.405376282925       1.118745653049
 C          1.704816013425       0.212269506515       2.702281560612
 C          3.836931142715       1.641062283445       2.779038848018
 H          4.536983069050       2.225438645019       2.152263323896
 H          3.407967853851       2.301614748594       3.559173390550
 H          4.404698209237       0.833484404335       3.279962648792
 H          1.231817338995       0.821108500100       3.496637440708
 H          2.217500658427      -0.648859741634       3.174307810489
 H          0.918546841044      -0.179584442462       2.028784610219
