# Supplementary material for: Synthetic and Mechanistic Studies into the Reductive Functionalization of Nitro Compounds Catalyzed by an Iron(salen) Complex
Source: J Am Chem Soc. 2024 Jul 12;146(29):19839–51. doi: 10.1021/jacs.4c02797 (PMC11273354; doi:10.1021/jacs.4c02797)
Supplement: Supplementary file 1 — ja4c02797_si_001.zip [file ja4c02797_si_001.zip › xyz/ipr/LS/A-2-ts.ipr.2.xyz]

49
\textcolor{blue}{\textsf{ \bfseries $^{\text{2}}$A-2-ts.$^{\textit{i}}$Pr }\ 
\textit{E}$_{\text{tot}}$(UPBE0-D3(Acetonitrile)/def2TZVP // UPBE-D3(Acetonitrile)/def2SVP/W06) = -2464.99820983\ 
${\langle}S^{2}{\rangle}$ = 1.7078 }
 Fe         0.453759041916      -0.711297764218      -0.491256712037
 O          1.688223513264       0.535361617001      -1.161781303832
 O         -0.863076860422       0.284137088196      -1.392868300845
 N         -0.783996650909      -1.910503434501       0.249550122257
 N          1.764111754285      -1.753791538639       0.349440387256
 C          3.045874075955      -1.469369814126       0.474350563974
 H          3.682888014381      -2.188541854280       1.026023143507
 C          3.684775303286      -0.302666712394      -0.056641965742
 C          5.072229971182      -0.092767033486       0.197664236069
 H          5.608831997212      -0.835039275193       0.810843138735
 C          5.744819100617       1.014240796021      -0.307457064061
 H          6.814815852383       1.160046323986      -0.098334711244
 C          5.034558457926       1.954357247472      -1.097922075071
 H          5.558963403204       2.834623623125      -1.502378417044
 C          3.681136031796       1.778638443857      -1.370416711258
 H          3.121568237354       2.501445481594      -1.983372078843
 C          2.957841162911       0.654421737808      -0.864006628159
 C         -2.152127908151       0.062451279715      -1.464336251152
 C         -2.960264697702       0.948331395811      -2.242017166078
 H         -2.448077578754       1.774907345150      -2.757170545129
 C         -4.338395875477       0.777440190005      -2.337524918007
 H         -4.930898926994       1.480955895349      -2.943588355955
 C         -4.986985697025      -0.288095408829      -1.661643262415
 H         -6.076768983674      -0.414245879461      -1.740551979094
 C         -4.229607377010      -1.166414457375      -0.894932884610
 H         -4.717890895802      -1.995333732645      -0.357216856600
 C         -2.815912553882      -1.022882390055      -0.774234894846
 C         -2.089448872956      -1.929909655490       0.062499121297
 H         -2.676918279232      -2.691777088285       0.611358276765
 C         -0.196119548732      -2.778035486947       1.280122426936
 H         -0.764929778981      -3.724004232654       1.395610754499
 H         -0.238602372896      -2.226057435526       2.244470687415
 C          1.248579715570      -3.026580280013       0.874443106598
 H          1.859065144635      -3.397831661827       1.723730918925
 H          1.291618332350      -3.785874808335       0.063393542242
 O         -1.717540666398      -0.030707352969       2.750943036592
 N         -1.161756065253       0.919306541632       2.176727428705
 O          0.117076376600       0.876881169281       1.885341733991
 H          0.307645916711       0.151588184849       0.988230639005
 C         -1.999938325463       1.991794598344       1.530432401864
 H         -2.644820863343       1.414115324113       0.828816685291
 C         -1.141570669060       2.971080544303       0.743770626863
 C         -2.881819842188       2.633386505958       2.601862457987
 H         -3.439238942271       1.859042166292       3.161640715236
 H         -2.269396994316       3.222359341326       3.314115109828
 H         -3.610638908511       3.313034874346       2.120243759165
 H         -0.462109677671       3.538030623352       1.410267551684
 H         -1.810548587294       3.690916895883       0.232527972968
 H         -0.543998079110       2.444391603510      -0.023159054285
