# Supplementary material for: Synthetic and Mechanistic Studies into the Reductive Functionalization of Nitro Compounds Catalyzed by an Iron(salen) Complex
Source: J Am Chem Soc. 2024 Jul 12;146(29):19839–51. doi: 10.1021/jacs.4c02797 (PMC11273354; doi:10.1021/jacs.4c02797)
Supplement: Supplementary file 1 — ja4c02797_si_001.zip [file ja4c02797_si_001.zip › xyz/ipr/LS/A-3.ipr.2.xyz]

49
\textcolor{blue}{\textsf{ \bfseries $^{\text{2}}$A-3.$^{\textit{i}}$Pr }\ 
\textit{E}$_{\text{tot}}$(UPBE0-D3(Acetonitrile)/def2TZVP // UPBE-D3(Acetonitrile)/def2SVP/W06) = -2465.02900367\ 
${\langle}S^{2}{\rangle}$ = 1.7705 }
 Fe         0.295539723298      -0.038483487233      -0.692865148344
 O          1.580018716928       1.319285763726      -0.349890912971
 O         -1.011638396470       1.329035700670      -0.511750651956
 N         -0.967905992932      -1.365616398830      -1.128944524944
 N          1.591443507458      -1.343326091021      -1.116290355508
 C          2.896833522815      -1.241371667075      -0.949434252247
 H          3.526296062042      -2.109036138588      -1.231525816318
 C          3.571821427632      -0.080924111719      -0.446052606723
 C          4.982841452539      -0.139870164049      -0.243861742514
 H          5.498907478845      -1.091590655199      -0.451574254132
 C          5.704122641651       0.961746100557       0.201926263714
 H          6.791001205792       0.892185656893       0.356289287928
 C          5.020083423132       2.179779701606       0.450966003053
 H          5.581645379169       3.059789326568       0.803007077630
 C          3.645976413126       2.277580119540       0.255289673418
 H          3.107122384657       3.218593963893       0.444449866999
 C          2.867057825215       1.161367109147      -0.187559414797
 C         -2.295410111183       1.252514974028      -0.754511068451
 C         -3.090588896075       2.434202772998      -0.623783921845
 H         -2.567890654797       3.359027315343      -0.335825951112
 C         -4.465389758305       2.416647210655      -0.840000920342
 H         -5.044419732185       3.346623930155      -0.723930601728
 C         -5.127544565557       1.215963224427      -1.204355061129
 H         -6.214562167274       1.209171774664      -1.372476481066
 C         -4.384752476828       0.049144251516      -1.345699601379
 H         -4.882734821835      -0.892920750553      -1.628014467150
 C         -2.974841055440       0.027900529790      -1.131156637037
 C         -2.268019434596      -1.210214961900      -1.286478545989
 H         -2.868818743741      -2.103270228452      -1.550602299637
 C         -0.382728697223      -2.710570451567      -1.217554251891
 H         -0.991136181366      -3.385684628811      -1.855344131230
 H         -0.351104600042      -3.136829941302      -0.191058861711
 C          1.030990523454      -2.541051223184      -1.758746319566
 H          1.656807435186      -3.438918891037      -1.571283312123
 H          0.998561019424      -2.371513818117      -2.857432262018
 O         -0.638158843473      -2.464805006867       2.202840833195
 N         -0.467611361374      -1.243018891022       2.348354800175
 O          0.590656542336      -0.635714163451       1.509555809067
 H          1.231835714217      -1.380150647186       1.433366428845
 C         -1.624453042951      -0.289962575319       2.393652479446
 H         -2.017511549652      -0.273290618797       1.351935770065
 C         -1.154189087552       1.107234873865       2.782457808834
 C         -2.681198617123      -0.869371125190       3.328184068926
 H         -2.979005749250      -1.886612320584       3.013138551513
 H         -2.309026134101      -0.913347551589       4.371785823203
 H         -3.575065145277      -0.216959781705       3.304770558202
 H         -0.667317384020       1.098898586641       3.778445098819
 H         -2.033771728614       1.778577930321       2.829362246498
 H         -0.456021039953       1.514671940228       2.029439807847
