# Supplementary material for: Synthetic and Mechanistic Studies into the Reductive Functionalization of Nitro Compounds Catalyzed by an Iron(salen) Complex
Source: J Am Chem Soc. 2024 Jul 12;146(29):19839–51. doi: 10.1021/jacs.4c02797 (PMC11273354; doi:10.1021/jacs.4c02797)
Supplement: Supplementary file 1 — ja4c02797_si_001.zip [file ja4c02797_si_001.zip › xyz/ipr/LS/A-7-ts.ipr.2.xyz]

48
\textcolor{blue}{\textsf{ \bfseries $^{\text{2}}$A-7-ts.$^{\textit{i}}$Pr }\ 
\textit{E}$_{\text{tot}}$(UPBE0-D3(Acetonitrile)/def2TZVP // UPBE-D3(Acetonitrile)/def2SVP/W06) = -2389.80873226\ 
${\langle}S^{2}{\rangle}$ = 1.4843 }
 Fe         0.304841373624       0.545671609280       0.471718633460
 O          1.546678732717      -0.768089002147       0.962011004038
 O         -1.012478298889      -0.542929003801       1.251176454013
 N         -0.929624129771       1.844076025301      -0.098682171543
 N          1.622589885663       1.787268827855      -0.019022040194
 C          2.919044253567       1.571084532216      -0.114392548111
 H          3.557209724410       2.407984918218      -0.460036395819
 C          3.573361549575       0.337807232013       0.205979461073
 C          4.981738124463       0.226227616036       0.015146147513
 H          5.524506668972       1.094561704345      -0.392316864363
 C          5.666926178142      -0.941700823145       0.331292058825
 H          6.753498140422      -1.010205595041       0.174905349358
 C          4.948586231072      -2.044807523472       0.859948497714
 H          5.483378106857      -2.973954649758       1.112892008443
 C          3.573675053967      -1.969291222349       1.063394094490
 H          3.007540873047      -2.819469931948       1.473027103142
 C          2.838927838455      -0.786210364511       0.744650746613
 C         -2.312294285261      -0.375920759250       1.266420713113
 C         -3.125623539027      -1.368352852330       1.893697054680
 H         -2.609732098297      -2.227535541136       2.348080754544
 C         -4.513351369000      -1.260380016390       1.914485221083
 H         -5.110817564475      -2.049247771754       2.398110522373
 C         -5.165273130201      -0.151505809750       1.316606803500
 H         -6.262289300438      -0.075569592414       1.336489565238
 C         -4.401656460115       0.837549687519       0.707014220193
 H         -4.891499222549       1.707494815032       0.240464981717
 C         -2.978763186621       0.758876324239       0.662828856179
 C         -2.241726466472       1.806816094487       0.020654774763
 H         -2.825367839559       2.638766393528      -0.419680179701
 C         -0.305967429611       2.920165516392      -0.880467478869
 H         -0.909216134954       3.850957266607      -0.854981553254
 H         -0.231022098107       2.582527031575      -1.936865382291
 C          1.086319872687       3.125540967144      -0.303259689991
 H          1.743823812457       3.691926413076      -0.994810842639
 H          1.022104702996       3.691315917428       0.651503671221
 N         -0.749155913161      -0.636259890405      -2.960875667217
 O          0.357977885218      -0.296997509071      -2.476265974478
 H          0.302722344171      -0.013092787004      -1.006459065090
 C         -1.600062184281      -1.390660474671      -2.015129428625
 H         -1.711867346854      -0.687036032895      -1.152993764230
 C         -0.893522256869      -2.642781857799      -1.475824702905
 C         -2.954597524451      -1.659955474098      -2.658010093761
 H         -3.393250195372      -0.724250748090      -3.057753689078
 H         -2.862442041761      -2.385384621180      -3.492265424804
 H         -3.656970023442      -2.079019132465      -1.911062150156
 H         -0.673250715455      -3.357091820055      -2.295550807138
 H         -1.548264328927      -3.145347051347      -0.736734500082
 H          0.046785751028      -2.362266398799      -0.964168768141
