# Supplementary material for: Synthetic and Mechanistic Studies into the Reductive Functionalization of Nitro Compounds Catalyzed by an Iron(salen) Complex
Source: J Am Chem Soc. 2024 Jul 12;146(29):19839–51. doi: 10.1021/jacs.4c02797 (PMC11273354; doi:10.1021/jacs.4c02797)
Supplement: Supplementary file 1 — ja4c02797_si_001.zip [file ja4c02797_si_001.zip › xyz/ipr/LS/A-8.ipr.2.xyz]

48
\textcolor{blue}{\textsf{ \bfseries $^{\text{2}}$A-8.$^{\textit{i}}$Pr }\ 
\textit{E}$_{\text{tot}}$(UPBE0-D3(Acetonitrile)/def2TZVP // UPBE-D3(Acetonitrile)/def2SVP/W06) = -2389.87523945\ 
${\langle}S^{2}{\rangle}$ = 0.9390 }
 Fe         0.043564011117       0.126605040230       0.432341672015
 O          1.380221236777      -1.310040177503       0.374677226379
 O         -1.225966242634      -1.270932113992       0.389858099633
 N         -1.236042594220       1.461772327925       0.771558903108
 N          1.310649175802       1.419540640616       1.044374601368
 C          2.614111039013       1.287250560937       1.062339431657
 H          3.218157664288       2.136528961659       1.442597321196
 C          3.340044968230       0.114810837035       0.651898248351
 C          4.763427834623       0.181980745806       0.616612554401
 H          5.244418824694       1.143335213308       0.860580260367
 C          5.542393969408      -0.921744440113       0.284351323564
 H          6.639082221418      -0.843794317932       0.255389427568
 C          4.900873369569      -2.150310289160      -0.009824529121
 H          5.504116792693      -3.034064872979      -0.271914793924
 C          3.512962402174      -2.256678292474       0.030381216401
 H          3.008437143378      -3.209387366009      -0.192252733268
 C          2.682291174388      -1.139374963128       0.352177259162
 C         -2.529463276217      -1.175189295580       0.450313682345
 C         -3.312047973838      -2.361523637657       0.294821897796
 H         -2.768326574325      -3.300297604471       0.109332989961
 C         -4.702438262472      -2.331994879695       0.365185275153
 H         -5.271195566452      -3.265822079026       0.230579757862
 C         -5.391672500799      -1.117036856504       0.606852676191
 H         -6.490082284292      -1.101186059286       0.662061184205
 C         -4.659108298741       0.054159572572       0.774484532402
 H         -5.176893548400       1.008019283421       0.967149295353
 C         -3.236680506292       0.063700632484       0.697461757791
 C         -2.537460846749       1.301799737455       0.894069026985
 H         -3.145770456097       2.187164483091       1.165390479616
 C         -0.657938914928       2.798229706909       0.971214960740
 H         -1.328807711604       3.452229038910       1.565631033149
 H         -0.515585386182       3.277148032868      -0.022770903119
 C          0.690136888774       2.604105718739       1.651402953588
 H          1.336934779580       3.501860923077       1.560415462746
 H          0.535852243856       2.405419033206       2.735086039624
 N          0.262096757078       0.288454512718      -1.375391575264
 O          0.275426436808      -0.960709032402      -1.998032062621
 H          0.738930371454      -1.502516619856      -1.300947474642
 C         -0.386381825902       1.240386640202      -2.282874758644
 H         -0.445988683575       2.179066767151      -1.697014160420
 C         -1.802006760340       0.820428954961      -2.703763430742
 C          0.532563116233       1.489815341877      -3.490821120302
 H          1.540739833590       1.804850071891      -3.156042137043
 H          0.638274191862       0.566825870137      -4.094283278559
 H          0.109616830037       2.286319625540      -4.134987477645
 H         -1.770753028623      -0.119911331053      -3.287962121399
 H         -2.264514050411       1.607713742886      -3.331998251181
 H         -2.445316290980       0.656951611861      -1.818440750738
