# Supplementary material for: Synthetic and Mechanistic Studies into the Reductive Functionalization of Nitro Compounds Catalyzed by an Iron(salen) Complex
Source: J Am Chem Soc. 2024 Jul 12;146(29):19839–51. doi: 10.1021/jacs.4c02797 (PMC11273354; doi:10.1021/jacs.4c02797)
Supplement: Supplementary file 1 — ja4c02797_si_001.zip [file ja4c02797_si_001.zip › xyz/ipr/LS/B-1.ipr.2.xyz]

49
\textcolor{blue}{\textsf{ \bfseries $^{\text{2}}$B-1.$^{\textit{i}}$Pr }\ 
\textit{E}$_{\text{tot}}$(UPBE0-D3(Acetonitrile)/def2TZVP // UPBE-D3(Acetonitrile)/def2SVP/W06) = -2465.00809161\ 
${\langle}S^{2}{\rangle}$ = 0.7968 }
 Fe        -0.303040359715      -0.560984223037      -0.591418322763
 O         -1.621208610249      -1.458619634802       0.391433944689
 O          0.919213518474      -1.631602593008       0.358317492176
 N          1.013724181561       0.270869779641      -1.624073331420
 N         -1.532911013669       0.335380547460      -1.672741086930
 C         -2.835181010304       0.416156269583      -1.491047707686
 H         -3.422735854035       1.022009398682      -2.208911376271
 C         -3.556870937098      -0.249130783779      -0.447255753162
 C         -4.958825675019      -0.027569136371      -0.319052587809
 H         -5.440365606078       0.684574188811      -1.008752119656
 C         -5.713281144628      -0.685762020180       0.646268662674
 H         -6.793344095828      -0.496807725124       0.733838194993
 C         -5.075140837955      -1.608513297550       1.514326926785
 H         -5.665559049656      -2.135486806574       2.280501087534
 C         -3.709510888873      -1.856724817142       1.410715987253
 H         -3.204428508793      -2.570244489731       2.079289726080
 C         -2.901104065827      -1.184609049477       0.442237906130
 C          2.219770939303      -1.696110857181       0.216872775613
 C          2.952628876097      -2.614944048511       1.030257181823
 H          2.375506859388      -3.234929025552       1.732890231479
 C          4.337953160466      -2.713195867359       0.945371091084
 H          4.871695067495      -3.428473526310       1.590974305291
 C          5.069356749627      -1.899655003442       0.041661845911
 H          6.164663401053      -1.981580008076      -0.016938541877
 C          4.385863700435      -0.999440548117      -0.767940856270
 H          4.938350212564      -0.360879281496      -1.476239604023
 C          2.966932111731      -0.872765069578      -0.709399591116
 C          2.315559009563       0.069995989437      -1.567516554663
 H          2.961546441117       0.681069212261      -2.227872685639
 C          0.493905728045       1.354786774728      -2.471407100124
 H          1.132882565918       1.514686768989      -3.364241427931
 H          0.492455807067       2.290856117065      -1.872944706743
 C         -0.926658526420       0.967426280949      -2.854357091806
 H         -1.517392119448       1.841621607389      -3.198405111101
 H         -0.910115768805       0.221103359917      -3.678418920146
 O         -0.000380141920       3.266565303669       0.268713034472
 N          1.114719290970       2.972452413331       0.697413452214
 O          2.145603865969       3.001848044174       0.028320938817
 H         -0.338006408573       0.613603451707       0.294526243057
 C          1.248934188480       2.545501565393       2.173027525585
 H          1.861159690314       3.368794889465       2.599055466887
 C          2.029255227680       1.233931732266       2.226830779199
 C         -0.115629940187       2.484740045368       2.837319800123
 H         -0.660840955603       3.442072585225       2.747027539225
 H         -0.734593462806       1.679463806386       2.392781793709
 H          0.024424191589       2.260455697566       3.912852250782
 H          1.449118281699       0.422337548384       1.745875023199
 H          2.207914772660       0.962589632555       3.284901689141
 H          3.004417630437       1.327595299924       1.715131378315
