# Supplementary material for: Synthetic and Mechanistic Studies into the Reductive Functionalization of Nitro Compounds Catalyzed by an Iron(salen) Complex
Source: J Am Chem Soc. 2024 Jul 12;146(29):19839–51. doi: 10.1021/jacs.4c02797 (PMC11273354; doi:10.1021/jacs.4c02797)
Supplement: Supplementary file 1 — ja4c02797_si_001.zip [file ja4c02797_si_001.zip › xyz/ipr/LS/A-6.ipr.2.xyz]

48
\textcolor{blue}{\textsf{ \bfseries $^{\text{2}}$A-6.$^{\textit{i}}$Pr }\ 
\textit{E}$_{\text{tot}}$(UPBE0-D3(Acetonitrile)/def2TZVP // UPBE-D3(Acetonitrile)/def2SVP/W06) = -2389.82331383\ 
${\langle}S^{2}{\rangle}$ = 0.8007 }
 Fe         0.481947058961       0.008422536010       0.616130906331
 O          1.755715906935      -1.271945277067       0.124038745066
 O         -0.771273092283      -1.383949134897       0.416532094210
 N         -0.791814407785       1.253728629103       1.179997483986
 N          1.751982963110       1.310132258917       1.035315773733
 C          3.045957409582       1.262867417838       0.789126353118
 H          3.660457562267       2.138566893673       1.077292260677
 C          3.727084533453       0.148687425047       0.200999891914
 C          5.126014066910       0.244010179681      -0.055510432213
 H          5.636327229208       1.193133432269       0.175675958093
 C          5.842416306761      -0.825389829917      -0.581616491507
 H          6.920894386218      -0.731537149790      -0.776394695711
 C          5.168080875019      -2.042286551356      -0.859602815979
 H          5.728960636256      -2.894993771669      -1.273793609608
 C          3.804301052027      -2.172802616519      -0.615472986746
 H          3.271342618038      -3.112118709178      -0.827049764920
 C          3.034652678801      -1.089290102594      -0.089023689817
 C         -2.052970590546      -1.368105759290       0.694223776732
 C         -2.806339974338      -2.569974913377       0.521115186387
 H         -2.260479944644      -3.459961814945       0.173436728135
 C         -4.174832010833      -2.609353111034       0.770007328888
 H         -4.726253964990      -3.551128653349       0.621324579280
 C         -4.867084514390      -1.450492134171       1.206645124972
 H         -5.949593779536      -1.489509805512       1.397279893795
 C         -4.161704671957      -0.266529120419       1.390602221982
 H         -4.683805394226       0.643337395934       1.728219080238
 C         -2.759230776625      -0.190251395479       1.148478041538
 C         -2.085965637109       1.058867667943       1.341644832566
 H         -2.705456684841       1.924083828584       1.647616909252
 C         -0.251853244714       2.615029078759       1.295119440790
 H         -0.844127382242       3.232289797889       2.001813658507
 H         -0.305651874834       3.092723961707       0.292656667276
 C          1.195322714270       2.473564508629       1.743362008721
 H          1.784211934604       3.392849206783       1.545078986836
 H          1.235575342886       2.270889698457       2.835750460149
 N         -2.141396029369       1.851812142858      -1.678107599321
 O         -1.280024697144       2.644954111232      -2.009443593622
 H          0.421827523378       0.590802993564      -0.740256841811
 C         -2.052575732168       0.505061178908      -2.329985976002
 H         -1.591917127547      -0.073300124847      -1.489343821792
 C         -1.134023584230       0.444208937797      -3.540620040759
 C         -3.476367271350      -0.010300296745      -2.541715488970
 H         -4.081782043768       0.136243279822      -1.625238586307
 H         -3.969231945756       0.522650106254      -3.380760302314
 H         -3.462055163401      -1.091820165682      -2.777810151528
 H         -1.525461175837       1.077836584721      -4.363362562063
 H         -1.060037290507      -0.597548141326      -3.908261589198
 H         -0.116409386862       0.800213027898      -3.289392109295
