# Supplementary material for: Synthetic and Mechanistic Studies into the Reductive Functionalization of Nitro Compounds Catalyzed by an Iron(salen) Complex
Source: J Am Chem Soc. 2024 Jul 12;146(29):19839–51. doi: 10.1021/jacs.4c02797 (PMC11273354; doi:10.1021/jacs.4c02797)
Supplement: Supplementary file 1 — ja4c02797_si_001.zip [file ja4c02797_si_001.zip › xyz/ipr/LS/B-2-ts.ipr.2.xyz]

49
\textcolor{blue}{\textsf{ \bfseries $^{\text{2}}$B-2-ts.$^{\textit{i}}$Pr }\ 
\textit{E}$_{\text{tot}}$(UPBE0-D3(Acetonitrile)/def2TZVP // UPBE-D3(Acetonitrile)/def2SVP/W06) = -2464.99818567\ 
${\langle}S^{2}{\rangle}$ = 1.6711 }
 Fe        -0.061349189112      -0.905831318631       0.416984066212
 O         -1.311059318654       0.297463021445       1.133229095097
 O          1.261908513215       0.181159489059       1.194920537671
 N          1.171762193510      -2.031786869293      -0.437393716196
 N         -1.372947398656      -2.080011353293      -0.221704731181
 C         -2.678056203305      -1.888619270118      -0.234595670634
 H         -3.312116517859      -2.680745376617      -0.679525698803
 C         -3.343350081779      -0.734771028793       0.291785460731
 C         -4.759652276113      -0.628198725006       0.166719403813
 H         -5.301108564565      -1.439785644477      -0.346267722127
 C         -5.454260491154       0.465039163116       0.672803128307
 H         -6.546867024771       0.530735401234       0.563885599369
 C         -4.736684165175       1.495547992404       1.333198562720
 H         -5.278267676410       2.365594945501       1.737226875208
 C         -3.354270265148       1.421682279095       1.477822497834
 H         -2.788512595190       2.215574467885       1.988571719769
 C         -2.609216002251       0.314962486539       0.965049924718
 C          2.562169939002       0.110742352180       1.047953579638
 C          3.380554354685       1.084093228139       1.699720970880
 H          2.869305240036       1.849918581628       2.302410866673
 C          4.766695494121       1.071131262946       1.571737285866
 H          5.365527896831       1.841177665448       2.083429029442
 C          5.413904501554       0.081852512522       0.787923130729
 H          6.509524993086       0.078787603239       0.690582924991
 C          4.646190300960      -0.881369820605       0.142562596975
 H          5.132382268637      -1.655852470021      -0.472802313683
 C          3.224205184731      -0.897983109398       0.248808847640
 C          2.484612820799      -1.903251496604      -0.454737560832
 H          3.065902089963      -2.619738555913      -1.068166024734
 C          0.538658052218      -3.021952430701      -1.321914844806
 H          1.168290956392      -3.927820548151      -1.442455557336
 H          0.405916927798      -2.559812176519      -2.325120735094
 C         -0.819442923789      -3.347216765130      -0.718739608487
 H         -1.494018132748      -3.831592095076      -1.455353975532
 H         -0.697511577251      -4.040570565473       0.141801977527
 O         -1.580391720932       1.760509264830      -2.003443780775
 N         -0.346186601404       1.728423483399      -1.943478032712
 O          0.303326364452       0.588295215964      -1.991570898287
 H         -0.007265713961      -0.092231806155      -1.093293827158
 C          0.422300534029       2.939241891095      -1.485212819340
 H         -0.000631505980       3.755349540682      -2.107065515564
 C          1.912385590725       2.777543340122      -1.752540616135
 C          0.081607564180       3.182094574864      -0.009366261812
 H         -1.006272020999       3.341836195402       0.115613659827
 H          0.383618904789       2.310672821468       0.605053568894
 H          0.619029063786       4.084602030633       0.341505064374
 H          2.341453460584       1.971482859015      -1.127087657453
 H          2.423962391286       3.726413379626      -1.498783527508
 H          2.113956424914       2.548414654983      -2.816656768455
