# Supplementary material for: Synthetic and Mechanistic Studies into the Reductive Functionalization of Nitro Compounds Catalyzed by an Iron(salen) Complex
Source: J Am Chem Soc. 2024 Jul 12;146(29):19839–51. doi: 10.1021/jacs.4c02797 (PMC11273354; doi:10.1021/jacs.4c02797)
Supplement: Supplementary file 1 — ja4c02797_si_001.zip [file ja4c02797_si_001.zip › xyz/ipr/LS/B-3.ipr.2.xyz]

49
\textcolor{blue}{\textsf{ \bfseries $^{\text{2}}$B-3.$^{\textit{i}}$Pr }\ 
\textit{E}$_{\text{tot}}$(UPBE0-D3(Acetonitrile)/def2TZVP // UPBE-D3(Acetonitrile)/def2SVP/W06) = -2465.02704482\ 
${\langle}S^{2}{\rangle}$ = 1.7678 }
 Fe         0.064031915268      -0.712983408330       0.314836042668
 O         -1.221519407238       0.382271364725       1.183325534306
 O          1.373660160543       0.456249638763       1.045861426274
 N          1.342856312408      -1.856730779153      -0.471203492215
 N         -1.195289702995      -2.039082324955      -0.163539101419
 C         -2.508889332113      -1.947652563748      -0.069560621739
 H         -3.116530712598      -2.807890877147      -0.414898562284
 C         -3.214966089895      -0.819674284673       0.464200581590
 C         -4.641035992928      -0.818832674883       0.421845437380
 H         -5.147879765214      -1.674403062678      -0.053845046994
 C         -5.387543604462       0.223185555297       0.959396770901
 H         -6.486282035870       0.206354809723       0.909796055620
 C         -4.713371186121       1.307496954641       1.578809655842
 H         -5.295000325076       2.137933572128       2.009844825813
 C         -3.324229599804       1.335671946398       1.648595399029
 H         -2.792203562308       2.172490463715       2.126279156731
 C         -2.521694678879       0.290537116205       1.090250809945
 C          2.677153306136       0.347764403008       0.986258091307
 C          3.478350979716       1.325731487901       1.654384750555
 H          2.947523252017       2.120633270900       2.200139442154
 C          4.868916284155       1.283734094366       1.609216368524
 H          5.451985603452       2.059367743845       2.130829526144
 C          5.541155821528       0.257066920188       0.897764696139
 H          6.640335730002       0.230364920126       0.865512978041
 C          4.792277583424      -0.714738643498       0.243031633438
 H          5.298070812479      -1.520798531279      -0.313465081964
 C          3.366473649348      -0.702644764285       0.264785035242
 C          2.653975324215      -1.738428624631      -0.425812222843
 H          3.262054069397      -2.495363847712      -0.960789443108
 C          0.735859215052      -2.911944682345      -1.291764410642
 H          1.409283513962      -3.786713617462      -1.410202077150
 H          0.535983414635      -2.494227233804      -2.303613448923
 C         -0.578043786015      -3.292055090133      -0.620565401475
 H         -1.246416860291      -3.855222393894      -1.305468747131
 H         -0.377761408955      -3.933646437463       0.265481861327
 O         -2.096340306336       1.805351783225      -1.978834273270
 N         -0.896861009486       1.566895346193      -2.149654006014
 O         -0.424917428276       0.191230104634      -1.695006647838
 H         -1.231084077323      -0.336759726548      -1.897248058114
 C          0.145927983510       2.593940299657      -1.824242875895
 H         -0.118605248434       3.402367669464      -2.539544426302
 C          1.540413374670       2.066847262295      -2.139578384526
 C         -0.026592652484       3.109178905551      -0.393076131826
 H         -1.067563427271       3.450811828101      -0.232659261010
 H          0.211554496967       2.314859249088       0.339689028297
 H          0.655363337275       3.967482087386      -0.232533835736
 H          1.828173427876       1.271880219144      -1.427306106589
 H          2.270152250107       2.894660558646      -2.048055919585
 H          1.597194774845       1.663887423085      -3.169307172505
