# Supplementary material for: Synthetic and Mechanistic Studies into the Reductive Functionalization of Nitro Compounds Catalyzed by an Iron(salen) Complex
Source: J Am Chem Soc. 2024 Jul 12;146(29):19839–51. doi: 10.1021/jacs.4c02797 (PMC11273354; doi:10.1021/jacs.4c02797)
Supplement: Supplementary file 1 — ja4c02797_si_001.zip [file ja4c02797_si_001.zip › xyz/ph/Ph-NH2.xyz]

14
\textcolor{blue}{\textsf{\bfseries Ph-NH$_{\text{2}}$}\ 
\textit{E}$_{\text{tot}}$(RPBE0-D3(Acetonitrile)/def2TZVP // RPBE-D3(Acetonitrile)/def2SVP/W06) = -287.37537490\ 
${\langle}S^{2}{\rangle}$ = 0.0000 }
 C         -0.003858577836       0.955723262610       0.000000000000
 C         -0.001013820882       0.223094830035      -1.217140645028
 C         -0.001013820882      -1.178223014958      -1.209897573477
 C         -0.001980356882      -1.896000125035       0.000000000000
 C         -0.001013820882      -1.178223014958       1.209897573477
 C         -0.001013820882       0.223094830035       1.217140645028
 H          0.000657882181       0.770106656411      -2.173703354363
 H          0.003041023441      -1.718023007565      -2.170335056124
 H         -0.000312893754      -2.996204135211       0.000000000000
 H          0.003041023441      -1.718023007565       2.170335056124
 H          0.000657882181       0.770106656411       2.173703354363
 N         -0.060669936814       2.338096366286       0.000000000000
 H          0.238484974846       2.814280833573       0.852222951933
 H          0.238484974846       2.814280833573      -0.852222951933
