# Supplementary material for: Synthetic and Mechanistic Studies into the Reductive Functionalization of Nitro Compounds Catalyzed by an Iron(salen) Complex
Source: J Am Chem Soc. 2024 Jul 12;146(29):19839–51. doi: 10.1021/jacs.4c02797 (PMC11273354; doi:10.1021/jacs.4c02797)
Supplement: Supplementary file 1 — ja4c02797_si_001.zip [file ja4c02797_si_001.zip › xyz/ph/Ph-NO2.xyz]

14
\textcolor{blue}{\textsf{\bfseries Ph-NO$_{\text{2}}$}\ 
\textit{E}$_{\text{tot}}$(RPBE0-D3(Acetonitrile)/def2TZVP // RPBE-D3(Acetonitrile)/def2SVP/W06) = -436.43969318\ 
${\langle}S^{2}{\rangle}$ = 0.0000 }
 C          0.000000000000       0.000000000000       0.246715587448
 C          0.000000000000       1.228968722211      -0.430415575248
 C          0.000000000000       1.220409068365      -1.831744079770
 C          0.000000000000       0.000000000000      -2.531109160786
 C          0.000000000000      -1.220409068365      -1.831744079770
 C          0.000000000000      -1.228968722211      -0.430415575248
 H          0.000000000000       2.163225358650       0.146183675953
 H          0.000000000000       2.173184972659      -2.381552013606
 H          0.000000000000       0.000000000000      -3.631482314474
 H          0.000000000000      -2.173184972659      -2.381552013606
 H          0.000000000000      -2.163225358650       0.146183675953
 N          0.000000000000       0.000000000000       1.727830674848
 O          0.000000000000      -1.090216172066       2.303730097881
 O          0.000000000000       1.090216172066       2.303730097881
