# Supplementary material for: Synthetic and Mechanistic Studies into the Reductive Functionalization of Nitro Compounds Catalyzed by an Iron(salen) Complex
Source: J Am Chem Soc. 2024 Jul 12;146(29):19839–51. doi: 10.1021/jacs.4c02797 (PMC11273354; doi:10.1021/jacs.4c02797)
Supplement: Supplementary file 1 — ja4c02797_si_001.zip [file ja4c02797_si_001.zip › xyz/ph/Ph-NO.xyz]

13
\textcolor{blue}{\textsf{\bfseries Ph-NO}\ 
\textit{E}$_{\text{tot}}$(RPBE0-D3(Acetonitrile)/def2TZVP // RPBE-D3(Acetonitrile)/def2SVP/W06) = -361.26280403\ 
${\langle}S^{2}{\rangle}$ = 0.0000 }
 C          0.000000000000       0.605340524443       0.000000000000
 C          1.343920369279       0.177701211082       0.000000000000
 C          1.630944091278      -1.193461356693       0.000000000000
 C          0.575438152129      -2.123124094559       0.000000000000
 C         -0.769352734556      -1.690662699259       0.000000000000
 C         -1.063130450694      -0.326173432684       0.000000000000
 H          2.135714023579       0.942429952851       0.000000000000
 H          2.674197916785      -1.542531542114       0.000000000000
 H          0.798838539420      -3.201036079793       0.000000000000
 H         -1.582120738975      -2.432937685848       0.000000000000
 H         -2.093956494474       0.058554747571       0.000000000000
 N         -0.193057154780       2.029427522633       0.000000000000
 O         -1.361023715935       2.408975879366       0.000000000000
