# Supplementary material for: Synthetic and Mechanistic Studies into the Reductive Functionalization of Nitro Compounds Catalyzed by an Iron(salen) Complex
Source: J Am Chem Soc. 2024 Jul 12;146(29):19839–51. doi: 10.1021/jacs.4c02797 (PMC11273354; doi:10.1021/jacs.4c02797)
Supplement: Supplementary file 1 — ja4c02797_si_001.zip [file ja4c02797_si_001.zip › xyz/ph/HS/A-1.Ph.6.xyz]

50
\textcolor{blue}{\textsf{ \bfseries $^{\text{6}}$A-1.Ph }\ 
\textit{E}$_{\text{tot}}$(UPBE0-D3(Acetonitrile)/def2TZVP // UPBE-D3(Acetonitrile)/def2SVP/W06) = -2578.02275091\ 
${\langle}S^{2}{\rangle}$ = 8.7617 }
 Fe        -0.982146398692      -0.093814007703       0.087896219865
 O         -2.529042288477      -1.264101589042       0.234083203617
 O          0.353532068019      -1.473182469393      -0.117753223968
 N          0.331520069618       1.118059456909      -1.082733458135
 N         -2.311321007624       1.247270565658      -0.927241823348
 C         -3.606250076903       1.258104915862      -0.775026568589
 H         -4.181521261205       2.112222682846      -1.196339109643
 C         -4.391871236800       0.236373863128      -0.127378340319
 C         -5.793207965512       0.441121996867       0.001894460433
 H         -6.217918959398       1.392738430845      -0.357031057729
 C         -6.622557604414      -0.526750049970       0.563436909697
 H         -7.703338983639      -0.348930511764       0.660303157261
 C         -6.054248431684      -1.747333475581       1.000020968322
 H         -6.700560555434      -2.523010060791       1.440635529366
 C         -4.686254975460      -1.987228855720       0.879155373595
 H         -4.240187144779      -2.935240640010       1.215104544685
 C         -3.807485040311      -1.007715609369       0.325689745820
 C          1.480361505563      -1.602517642278      -0.769363576993
 C          2.191799370161      -2.837320493508      -0.703093128382
 H          1.754003830731      -3.641979204577      -0.094070873319
 C          3.398557481020      -3.014648880353      -1.378527345628
 H          3.921706279091      -3.980967844025      -1.302039256344
 C          3.958699801591      -1.974107032121      -2.155762196723
 H          4.911444653576      -2.123445664973      -2.683975603978
 C          3.285903260263      -0.757145369947      -2.239427084174
 H          3.707475993941       0.069344254138      -2.834115111833
 C          2.057231108386      -0.539284390156      -1.560699815128
 C          1.433659641379       0.756413499193      -1.673168076956
 H          1.964661325822       1.500057069944      -2.306774906662
 C         -0.220193249346       2.450012189505      -1.278775969784
 H          0.361352785295       3.045048122333      -2.015098506246
 H         -0.183008122025       2.982893052193      -0.302936949080
 C         -1.673158879892       2.284455229967      -1.734687584249
 H         -2.223034161679       3.249374402102      -1.686961133101
 H         -1.678018294837       1.946712423812      -2.795029186239
 O          2.740130542449       3.064809882635       0.126704426001
 N          2.251826101758       2.430158449949       1.069220160144
 O          1.272546953112       2.807491723753       1.720122185633
 H         -0.927693687347       0.524967150917       1.650577303368
 C          2.858160080213       1.135517481757       1.420421535459
 C          4.093990307597       0.789241797679       0.851306689791
 C          2.161265334587       0.276143205136       2.283817910759
 C          4.649331879730      -0.456449340123       1.166298078842
 C          2.723750532663      -0.972941340649       2.575124627716
 C          3.962977597106      -1.338329840941       2.020661615878
 H          4.591809454679       1.491291356740       0.169975951275
 H          1.180735886888       0.580173175950       2.672721679132
 H          5.614763894204      -0.748522172026       0.728429656641
 H          2.183123113486      -1.672228917792       3.229869387469
 H          4.395733331910      -2.323563747081       2.249976511258
