# Supplementary material for: Synthetic and Mechanistic Studies into the Reductive Functionalization of Nitro Compounds Catalyzed by an Iron(salen) Complex
Source: J Am Chem Soc. 2024 Jul 12;146(29):19839–51. doi: 10.1021/jacs.4c02797 (PMC11273354; doi:10.1021/jacs.4c02797)
Supplement: Supplementary file 1 — ja4c02797_si_001.zip [file ja4c02797_si_001.zip › xyz/ph/HS/A-2-ts.Ph.6.xyz]

50
\textcolor{blue}{\textsf{ \bfseries $^{\text{6}}$A-2-ts.Ph }\ 
\textit{E}$_{\text{tot}}$(UPBE0-D3(Acetonitrile)/def2TZVP // UPBE-D3(Acetonitrile)/def2SVP/W06) = -2578.00821932\ 
${\langle}S^{2}{\rangle}$ = 8.8379 }
 Fe        -0.915355324525      -0.430273349107      -0.158516389586
 O         -2.485038286185      -1.203576956173       0.623986999771
 O          0.431375897768      -1.769663472140       0.094197141730
 N          0.437940382178       0.518030897752      -1.485763217563
 N         -2.231345906832       0.569716279375      -1.505092529960
 C         -3.508181818939       0.741392256883      -1.308437049921
 H         -4.058041134904       1.435910249023      -1.981373389032
 C         -4.305272762154       0.100548043341      -0.289012464839
 C         -5.688206777974       0.420662082229      -0.217398298069
 H         -6.092323237769       1.156810902358      -0.931036597655
 C         -6.526198787125      -0.173069464309       0.724636336330
 H         -7.593292330163       0.088888183656       0.766224643004
 C         -5.984640155680      -1.119694727187       1.625079030784
 H         -6.637166705443      -1.596922486275       2.373209880628
 C         -4.632470614918      -1.460185527981       1.581686584509
 H         -4.205225785059      -2.194935336520       2.280211338376
 C         -3.750144534126      -0.862933016276       0.634816464200
 C          1.676146987149      -1.915263992279      -0.286917767575
 C          2.429999726334      -3.024471951006       0.196743407137
 H          1.925038477571      -3.719196472577       0.884184996493
 C          3.757964762530      -3.216210594606      -0.182448166365
 H          4.312104118952      -4.082071609812       0.213082657149
 C          4.400111099310      -2.315798963356      -1.064044443569
 H          5.448689826212      -2.473240397617      -1.355054187154
 C          3.685412147674      -1.226611653124      -1.556693889777
 H          4.169075743960      -0.511089081213      -2.240745179440
 C          2.332523703286      -0.996951870846      -1.189718867009
 C          1.658014077314       0.147446724485      -1.751258217539
 H          2.247384066627       0.749112793365      -2.477497322464
 C         -0.161327202544       1.667186140480      -2.146555078294
 H          0.449672705030       2.027102971863      -3.002257011794
 H         -0.231549150164       2.491154005594      -1.402007776135
 C         -1.563506902827       1.254240411419      -2.608059127054
 H         -2.142447339050       2.131752497162      -2.968652301719
 H         -1.468820664864       0.537041026368      -3.453641572334
 O          1.008957765327       3.430866191432       0.332242775467
 N          1.109256238851       2.480615808197       1.151162939372
 O          0.125003069228       2.043816167624       1.812818795887
 H         -0.636400805802       0.771041132728       0.993029332904
 C          2.354761264677       1.752095976166       1.240029687116
 C          3.481760424688       2.229388342276       0.542691685512
 C          2.409341462074       0.566550580533       1.996224882972
 C          4.678820362122       1.507795564581       0.615014889974
 C          3.613780362772      -0.148276759785       2.049155829400
 C          4.749602178488       0.319384208340       1.366364205701
 H          3.389021777434       3.150739415793      -0.046883359832
 H          1.503857215888       0.216988543331       2.507811356896
 H          5.564959951268       1.870644888512       0.072521234922
 H          3.661654537793      -1.086308844444       2.621663728188
 H          5.689970588857      -0.249722507589       1.409121810704
