# Supplementary material for: Synthetic and Mechanistic Studies into the Reductive Functionalization of Nitro Compounds Catalyzed by an Iron(salen) Complex
Source: J Am Chem Soc. 2024 Jul 12;146(29):19839–51. doi: 10.1021/jacs.4c02797 (PMC11273354; doi:10.1021/jacs.4c02797)
Supplement: Supplementary file 1 — ja4c02797_si_001.zip [file ja4c02797_si_001.zip › xyz/ph/HS/A-3.Ph.6.xyz]

50
\textcolor{blue}{\textsf{ \bfseries $^{\text{6}}$A-3.Ph }\ 
\textit{E}$_{\text{tot}}$(UPBE0-D3(Acetonitrile)/def2TZVP // UPBE-D3(Acetonitrile)/def2SVP/W06) = -2578.08336068\ 
${\langle}S^{2}{\rangle}$ = 8.7707 }
 Fe        -0.736368768038      -0.404015561981       0.058158233322
 O         -2.381011179314      -1.418391379705       0.385900966980
 O          0.545265901151      -1.774795784881       0.527206796321
 N          0.750378900297       0.295920239906      -1.303081691488
 N         -1.887867597438       0.602190216240      -1.443031089035
 C         -3.174415023033       0.792452934238      -1.356815041147
 H         -3.652298083544       1.523068590258      -2.046921785859
 C         -4.064145855936       0.107458663036      -0.451117020290
 C         -5.433168106705       0.493380019240      -0.426074831465
 H         -5.749783027072       1.335638829743      -1.062776078733
 C         -6.362260225141      -0.164988675271       0.374715603023
 H         -7.415216841678       0.151829225345       0.386015920889
 C         -5.932388409473      -1.256312017342       1.168551944459
 H         -6.659358850041      -1.788832794345       1.802298810875
 C         -4.602186975595      -1.670564873198       1.160935190501
 H         -4.264342672443      -2.519221589944       1.774488941356
 C         -3.618919215037      -1.002981593652       0.367304387357
 C          1.732959032746      -2.125840651407       0.106292886491
 C          2.386791712609      -3.242845646015       0.708805678902
 H          1.849889805827      -3.770184087531       1.511549471162
 C          3.656887900400      -3.648651827524       0.299940438278
 H          4.130095188056      -4.514284816565       0.790154509721
 C          4.342130659235      -2.965639461255      -0.732079107202
 H          5.343291905777      -3.292117542206      -1.048738092695
 C          3.729585112460      -1.869222259062      -1.336190857403
 H          4.251478707917      -1.313583645083      -2.132227863399
 C          2.439623046528      -1.425359257467      -0.941862596102
 C          1.901247857962      -0.242922176724      -1.573008971602
 H          2.549538165783       0.240893911864      -2.336600295018
 C          0.305876224805       1.505583975038      -1.973733725229
 H          0.985020706836       1.807148880066      -2.800733358366
 H          0.288432382098       2.328709336639      -1.225439305783
 C         -1.115357751547       1.258524382165      -2.491702706789
 H         -1.589206795392       2.204136293531      -2.834719075258
 H         -1.065176905296       0.570409605643      -3.364989606138
 O          0.460392822683       3.935452914775       0.598440064517
 N          0.844248861559       3.148183877120       1.463462313651
 O         -0.722673511567       0.874551003325       1.403645872811
 H         -1.470626483169       1.502797313252       1.427638672398
 C          2.036841962577       2.413519779850       1.150446990775
 C          2.920616606852       2.801498008169       0.119693838948
 C          2.316661971340       1.297816778836       1.966940709152
 C          4.090729927509       2.064866854871      -0.088146099554
 C          3.479454046946       0.554637333614       1.738360258271
 C          4.367755396107       0.941241064214       0.717032724862
 H          2.670432508100       3.686852068887      -0.483548212272
 H          1.578527122100       1.018581549863       2.731791928513
 H          4.797506408179       2.361037282617      -0.878331376882
 H          3.695316638351      -0.337236050782       2.345222469723
 H          5.283035300395       0.356259763158       0.541015757048
