# Supplementary material for: Synthetic and Mechanistic Studies into the Reductive Functionalization of Nitro Compounds Catalyzed by an Iron(salen) Complex
Source: J Am Chem Soc. 2024 Jul 12;146(29):19839–51. doi: 10.1021/jacs.4c02797 (PMC11273354; doi:10.1021/jacs.4c02797)
Supplement: Supplementary file 1 — ja4c02797_si_001.zip [file ja4c02797_si_001.zip › xyz/ph/HS/B-1.Ph.6.xyz]

50
\textcolor{blue}{\textsf{ \bfseries $^{\text{6}}$B-1.Ph }\ 
\textit{E}$_{\text{tot}}$(UPBE0-D3(Acetonitrile)/def2TZVP // UPBE-D3(Acetonitrile)/def2SVP/W06) = -2578.02038976\ 
${\langle}S^{2}{\rangle}$ = 8.7618 }
 Fe        -0.481231551793      -0.921658966013      -0.340540271168
 O         -1.682460155849       0.382886603861       0.424730786792
 O          1.133226798403      -0.394803456118       0.575543133798
 N          0.462887172776      -2.818641303400      -0.587770984649
 N         -2.109340988976      -2.301560552424      -0.125008767778
 C         -3.362391848721      -1.965164629888       0.004542881217
 H         -4.133038165382      -2.764870658881      -0.062207063689
 C         -3.865171403358      -0.634216001529       0.243632752068
 C         -5.273433497772      -0.445299593976       0.306761154054
 H         -5.926283614670      -1.319974624320       0.153255613783
 C         -5.828481874823       0.808075823259       0.553560591958
 H         -6.919735620872       0.937426287574       0.595033884222
 C         -4.966412874345       1.914092930063       0.748278720720
 H         -5.395417056967       2.911203952312       0.937069779487
 C         -3.580737287969       1.766640493912       0.704935706273
 H         -2.901773372755       2.622429186397       0.833170044806
 C         -2.985393294160       0.494444520628       0.452468964611
 C          2.330731655099      -0.907343854012       0.705269899174
 C          3.357000633275      -0.131902354526       1.321689597522
 H          3.091636533705       0.880950082410       1.657242016725
 C          4.649782555216      -0.630315193300       1.474346224127
 H          5.418025537620       0.002045939788       1.947034701418
 C          4.986539364852      -1.931169239640       1.031087455189
 H          6.008877900711      -2.316299337927       1.156273392415
 C          4.001246159131      -2.717691133439       0.438409128850
 H          4.239559017102      -3.737284829823       0.094352856162
 C          2.674320870131      -2.239706835325       0.259642723032
 C          1.700021932550      -3.126548236355      -0.332201868332
 H          2.055757519011      -4.153681663813      -0.570831400902
 C         -0.470960063512      -3.794621042300      -1.123762656296
 H         -0.059013567530      -4.826867782831      -1.122711352282
 H         -0.706213268996      -3.516035123038      -2.175004643821
 C         -1.748817594624      -3.708500839848      -0.281521455489
 H         -2.571205194807      -4.303439306281      -0.734295152269
 H         -1.541028427638      -4.130110124676       0.727151916641
 O         -0.686913350862       3.708846068946       0.721889386829
 N         -0.308196017694       3.192135590159      -0.335829186247
 O         -1.055651859177       2.863195478847      -1.256960942621
 H         -0.439392117061      -0.511890264936      -1.982576056996
 C          1.138559547107       2.962586157730      -0.506325569951
 C          2.035540335865       3.626331257278       0.344672869362
 C          1.568360338942       2.093445496493      -1.519770083903
 C          3.409334107262       3.425415629542       0.155114921415
 C          2.944399574076       1.887270626384      -1.681805614009
 C          3.862841474091       2.556560652655      -0.854038765817
 H          1.647623813400       4.289808586260       1.128828955637
 H          0.824716010231       1.571565937985      -2.137264045944
 H          4.130291716020       3.945498233936       0.803013677030
 H          3.301970432725       1.192052007672      -2.455708802064
 H          4.942326800036       2.391765111067      -0.989063072312
