# Supplementary material for: Synthetic and Mechanistic Studies into the Reductive Functionalization of Nitro Compounds Catalyzed by an Iron(salen) Complex
Source: J Am Chem Soc. 2024 Jul 12;146(29):19839–51. doi: 10.1021/jacs.4c02797 (PMC11273354; doi:10.1021/jacs.4c02797)
Supplement: Supplementary file 1 — ja4c02797_si_001.zip [file ja4c02797_si_001.zip › xyz/ph/HS/B-2-ts.Ph.6.xyz]

50
\textcolor{blue}{\textsf{ \bfseries $^{\text{6}}$B-2-ts.Ph }\ 
\textit{E}$_{\text{tot}}$(UPBE0-D3(Acetonitrile)/def2TZVP // UPBE-D3(Acetonitrile)/def2SVP/W06) = -2578.00559579\ 
${\langle}S^{2}{\rangle}$ = 8.8339 }
 Fe        -0.492407157324      -0.840687644463      -0.157576002396
 O          1.163627692671      -0.199843097109      -0.884012127819
 O         -1.809585696158       0.355865679959      -0.872335529862
 N         -2.094293811119      -2.042989775416       0.511988142966
 N          0.396467251199      -2.767935393482      -0.143723550622
 C          1.678981914776      -2.997638850647      -0.202249038701
 H          2.041062889154      -4.027666269635       0.010745210234
 C          2.699400771566      -2.034098384503      -0.540333820485
 C          4.053429437935      -2.467366280475      -0.560826232700
 H          4.273059383501      -3.512284113662      -0.287965086589
 C          5.088077079575      -1.606361234860      -0.920969408700
 H          6.129589347397      -1.958998351154      -0.929370166241
 C          4.779456917949      -0.274210499433      -1.283335124188
 H          5.588979509051       0.413492504583      -1.574964151879
 C          3.462950081880       0.185235603856      -1.275201299091
 H          3.214419872052       1.220793710603      -1.548127421570
 C          2.387526176828      -0.667815236662      -0.893035022714
 C         -3.099562252711       0.494509787889      -0.689870194468
 C         -3.750228261465       1.666355597392      -1.176566246992
 H         -3.125900899886       2.416722552262      -1.684527806076
 C         -5.122099413408       1.853779430382      -1.011396073154
 H         -5.591239511427       2.772643955970      -1.397217890524
 C         -5.916371976574       0.881335400587      -0.359238942554
 H         -6.997948976715       1.036512443364      -0.236097616479
 C         -5.308041185738      -0.274666753808       0.124838652110
 H         -5.909774949722      -1.043533686521       0.636085780294
 C         -3.910671226257      -0.496529184066      -0.016675904070
 C         -3.355548786552      -1.718705643921       0.516465379082
 H         -4.085272129877      -2.426460542354       0.968307809786
 C         -1.634341446695      -3.304561332967       1.074330523261
 H         -2.458152046881      -4.040441476701       1.193456246656
 H         -1.202923768908      -3.103362580782       2.080000961157
 C         -0.533010645178      -3.851239823531       0.157869683973
 H         -0.025596433255      -4.725906280869       0.619017150710
 H         -0.994394477354      -4.187994653123      -0.796911266050
 O          2.692896741071       0.689087995374       2.128359204272
 N          1.572217483270       1.235892482009       1.999727887287
 O          0.515085876769       0.757955267045       2.502655336319
 H         -0.190153290598      -0.357079862452       1.429339968042
 C          1.434962400165       2.374319182182       1.117642882072
 C          2.593153924676       3.026461093486       0.655279555719
 C          0.150699116071       2.788684210753       0.718066519537
 C          2.456586500557       4.110044186663      -0.221900665867
 C          0.032269157777       3.864054779154      -0.172549739495
 C          1.179712406941       4.529284199269      -0.641330803278
 H          3.574642363695       2.662778875519       0.985964254225
 H         -0.726294666316       2.243732866309       1.089257902757
 H          3.355337385289       4.630028548940      -0.586856357948
 H         -0.967559507665       4.183450817136      -0.504559009207
 H          1.079788467920       5.376930864220      -1.335972945478
