# Supplementary material for: Synthetic and Mechanistic Studies into the Reductive Functionalization of Nitro Compounds Catalyzed by an Iron(salen) Complex
Source: J Am Chem Soc. 2024 Jul 12;146(29):19839–51. doi: 10.1021/jacs.4c02797 (PMC11273354; doi:10.1021/jacs.4c02797)
Supplement: Supplementary file 1 — ja4c02797_si_001.zip [file ja4c02797_si_001.zip › xyz/ph/HS/B-3.Ph.6.xyz]

50
\textcolor{blue}{\textsf{ \bfseries $^{\text{6}}$B-3.Ph }\ 
\textit{E}$_{\text{tot}}$(UPBE0-D3(Acetonitrile)/def2TZVP // UPBE-D3(Acetonitrile)/def2SVP/W06) = -2578.05578066\ 
${\langle}S^{2}{\rangle}$ = 8.8087 }
 Fe        -0.045020329587      -0.881213730361      -0.358353028170
 O          1.460955998736       0.137417350159      -1.050347381998
 O         -1.625975169972       0.019086761082      -1.021438185113
 N         -1.338684923361      -2.307133116396       0.497390005570
 N          1.299819698457      -2.427566676430       0.053243476357
 C          2.607043360794      -2.352011918050       0.016853546772
 H          3.199125644734      -3.242179246302       0.326020961263
 C          3.371828963755      -1.206012549983      -0.403829026990
 C          4.792342866455      -1.276761497990      -0.320763753301
 H          5.244067124323      -2.199562293778       0.079600206562
 C          5.605871571968      -0.224320041182      -0.729035200090
 H          6.700443597420      -0.301843523352      -0.652659702376
 C          5.003541014232       0.948403628941      -1.251230624526
 H          5.637175556741       1.787128535702      -1.581466307819
 C          3.619611132814       1.054491334308      -1.352057138664
 H          3.142464401142       1.962201084814      -1.751921243621
 C          2.753092928952      -0.002866405086      -0.928749126954
 C         -2.909688725741      -0.151233529835      -0.848343706892
 C         -3.825299802327       0.794040293145      -1.407537310802
 H         -3.394507414148       1.638361945089      -1.966759511656
 C         -5.202983805792       0.658872380716      -1.247755699149
 H         -5.875838192783       1.410239520664      -1.691157515957
 C         -5.745807867708      -0.430617394248      -0.523699468548
 H         -6.834234408590      -0.533141653077      -0.402826150823
 C         -4.880572653680      -1.368385679333       0.034379184273
 H         -5.285252131970      -2.222242878628       0.602738442918
 C         -3.467631321427      -1.261792830240      -0.101488577602
 C         -2.644280601598      -2.272727263132       0.518922140033
 H         -3.191904876869      -3.076437533513       1.060475407975
 C         -0.623876097168      -3.363456677569       1.200761663976
 H         -1.244649294165      -4.276002841822       1.340436258324
 H         -0.347456630755      -2.994820670071       2.215342973699
 C          0.654125664834      -3.682541218901       0.418936216145
 H          1.325170324181      -4.347488208375       1.006440981595
 H          0.378386514517      -4.223664367879      -0.514055066460
 O          2.192281124514       1.152882260745       1.817023962850
 N          0.962844716187       1.267414195985       1.720831372546
 O          0.173017155502      -0.011015291473       1.681028488072
 H          0.718213436582      -0.582729963389       2.267813969723
 C          0.262864260571       2.323396148285       1.119537900022
 C          1.010378541170       3.436174350977       0.661610131592
 C         -1.151514637653       2.327374736894       1.056759226078
 C          0.333769713901       4.538910675100       0.129748361055
 C         -1.803449166094       3.440471491885       0.518072611387
 C         -1.071836638032       4.550355212080       0.052249325930
 H          2.106347847991       3.402749503544       0.723480421545
 H         -1.717962607131       1.459103270211       1.413963547687
 H          0.913735593619       5.400105411345      -0.235816083300
 H         -2.902300627430       3.436359990036       0.456610802458
 H         -1.595756810708       5.420871961255      -0.369516753594
