# Supplementary material for: Synthetic and Mechanistic Studies into the Reductive Functionalization of Nitro Compounds Catalyzed by an Iron(salen) Complex
Source: J Am Chem Soc. 2024 Jul 12;146(29):19839–51. doi: 10.1021/jacs.4c02797 (PMC11273354; doi:10.1021/jacs.4c02797)
Supplement: Supplementary file 1 — ja4c02797_si_001.zip [file ja4c02797_si_001.zip › xyz/ph/HS/B-4H-ts.Ph.6.xyz]

50
\textcolor{blue}{\textsf{ \bfseries $^{\text{6}}$B-4H-ts.Ph }\ 
\textit{E}$_{\text{tot}}$(UPBE0-D3(Acetonitrile)/def2TZVP // UPBE-D3(Acetonitrile)/def2SVP/W06) = -2578.01091574\ 
${\langle}S^{2}{\rangle}$ = 8.8131 }
 Fe        -0.307716993239      -0.750240897032      -0.259206096493
 O          1.314369001781       0.017621363071      -0.982510804518
 O         -1.770002302339       0.319265066123      -0.928848375298
 N         -1.767177598762      -2.046301493316       0.553702419159
 N          0.798392584322      -2.550654478655      -0.041098107041
 C          2.091671240414      -2.687991713844      -0.170101453515
 H          2.543949675935      -3.681181270635       0.046522346961
 C          3.013411235719      -1.655608012175      -0.570500175057
 C          4.403421431302      -1.961549138303      -0.588907650665
 H          4.718049639721      -2.975578617435      -0.292057597812
 C          5.354837012682      -1.018690522069      -0.967559552530
 H          6.424434739947      -1.274553314004      -0.971651794379
 C          4.924983518491       0.275560509235      -1.352066474193
 H          5.668593330331       1.029005291332      -1.657237408828
 C          3.573332413192       0.611002826653      -1.350691444258
 H          3.230766777467       1.614581932849      -1.643243671018
 C          2.574064465094      -0.330889006661      -0.956620814086
 C         -3.069742889031       0.285793856273      -0.781910027140
 C         -3.863437647032       1.335483800314      -1.336779364973
 H         -3.332523182548       2.140917310092      -1.866601583648
 C         -5.251561375362       1.341933099582      -1.211132944676
 H         -5.830341477927       2.169639991660      -1.651033322035
 C         -5.924125971758       0.300162701706      -0.528201959928
 H         -7.019911409009       0.310483890233      -0.435535976778
 C         -5.176984097963      -0.736627060616       0.025754309887
 H         -5.682742563167      -1.555845698460       0.562773464186
 C         -3.758482618382      -0.774189547471      -0.075525720895
 C         -3.060139170285      -1.881988378725       0.533615167400
 H         -3.702239708583      -2.647260850214       1.024356971110
 C         -1.177273649987      -3.205516424890       1.206208079595
 H         -1.917425506807      -4.016092233965       1.384807138600
 H         -0.776308169328      -2.886466407401       2.194492315372
 C         -0.019646572202      -3.699413205770       0.332140991758
 H          0.570074508333      -4.483655057210       0.855138956387
 H         -0.438134958550      -4.152336050447      -0.594507835405
 O          2.082434183760       0.346244026049       2.146213588898
 N          0.949274869004       1.002288618910       1.884377677519
 O          0.038610942673      -0.054844172488       1.753753219570
 H          1.130790517991      -0.558831537191       2.087724677911
 C          0.860530671331       2.193806963632       1.183057914663
 C          2.034036923303       2.962753053465       0.981846748676
 C         -0.404958007020       2.681918808098       0.770082404636
 C          1.929606021872       4.209011097313       0.354136286176
 C         -0.478724018329       3.925174124071       0.137366860589
 C          0.680911352539       4.698578450271      -0.073907359430
 H          3.000501944274       2.555440491539       1.306816785845
 H         -1.300466967595       2.065912097309       0.923430441215
 H          2.840970042790       4.803558227420       0.187297501572
 H         -1.459096727039       4.295800447789      -0.199656960119
 H          0.610596117490       5.676808208412      -0.572033829179
