# Supplementary material for: Synthetic and Mechanistic Studies into the Reductive Functionalization of Nitro Compounds Catalyzed by an Iron(salen) Complex
Source: J Am Chem Soc. 2024 Jul 12;146(29):19839–51. doi: 10.1021/jacs.4c02797 (PMC11273354; doi:10.1021/jacs.4c02797)
Supplement: Supplementary file 1 — ja4c02797_si_001.zip [file ja4c02797_si_001.zip › xyz/ph/HS/B-4-ts.Ph.6.xyz]

50
\textcolor{blue}{\textsf{ \bfseries $^{\text{6}}$B-4-ts.Ph }\ 
\textit{E}$_{\text{tot}}$(UPBE0-D3(Acetonitrile)/def2TZVP // UPBE-D3(Acetonitrile)/def2SVP/W06) = -2578.05409279\ 
${\langle}S^{2}{\rangle}$ = 8.8070 }
 Fe        -0.069806575135      -0.864406595158      -0.345788808628
 O          1.445499752132       0.133923370919      -1.048163134718
 O         -1.638903451392       0.059315758881      -1.002569142739
 N         -1.382801058969      -2.295605801011       0.477769675333
 N          1.254826059687      -2.438977062447       0.031867545651
 C          2.562534662910      -2.377528616005      -0.004003253427
 H          3.144416544436      -3.277993867879       0.294620850583
 C          3.340546705807      -1.236418290484      -0.413076953925
 C          4.760082469065      -1.324432212941      -0.330390985516
 H          5.200989179439      -2.255232463661       0.063431260546
 C          5.585752448161      -0.278886016668      -0.731749300064
 H          6.679337200878      -0.369512556410      -0.655837009127
 C          4.997063592536       0.903613289403      -1.247607245093
 H          5.640602729575       1.736413106894      -1.573673569211
 C          3.614568555097       1.026847675702      -1.347694198521
 H          3.148333693052       1.941886802935      -1.743399644866
 C          2.735794318645      -0.022276844724      -0.928843283558
 C         -2.924787986759      -0.098010412070      -0.833379165770
 C         -3.827483020741       0.869076621845      -1.375747149677
 H         -3.385327052830       1.718331546391      -1.918347376076
 C         -5.207048387119       0.747543546450      -1.221044256655
 H         -5.869811079671       1.515459888485      -1.651086885610
 C         -5.764563575420      -0.349060594832      -0.519436230883
 H         -6.854392321081      -0.440666472030      -0.402631191317
 C         -4.911875206383      -1.307994396336       0.021933847332
 H         -5.328026951536      -2.167662083081       0.572945937384
 C         -3.497597169142      -1.215735054343      -0.109081912891
 C         -2.687595888499      -2.247753047318       0.494521269621
 H         -3.246150671076      -3.055634582873       1.018489782770
 C         -0.680738925424      -3.371519276947       1.163843582838
 H         -1.311728918251      -4.279276669351       1.287829214626
 H         -0.401566947375      -3.022595580537       2.184595845321
 C          0.594695562301      -3.691938128090       0.378285919460
 H          1.257810032217      -4.373299409737       0.955861139374
 H          0.314068467310      -4.215456103842      -0.563261246336
 O          2.211755267064       1.067553874517       1.839087446029
 N          0.986443302095       1.229445936782       1.774608172092
 O          0.147495608181      -0.046300383578       1.683914703080
 H          0.659736247437      -0.637556093668       2.279902375608
 C          0.326790341180       2.297925220136       1.138605865056
 C          1.114922796134       3.368406338806       0.653172827628
 C         -1.085656330979       2.356160972783       1.082770795155
 C          0.479852485810       4.486025428257       0.100085105358
 C         -1.697014539429       3.481662363266       0.522168328963
 C         -0.924257540298       4.551129860721       0.029028447846
 H          2.209035359349       3.291617299543       0.710048416078
 H         -1.682459292576       1.517221277770       1.460840312831
 H          1.091265599984       5.315309761363      -0.287442769563
 H         -2.795439820687       3.519755983547       0.464804769607
 H         -1.415688777387       5.432448651373      -0.409230232685
