# Supplementary material for: Synthetic and Mechanistic Studies into the Reductive Functionalization of Nitro Compounds Catalyzed by an Iron(salen) Complex
Source: J Am Chem Soc. 2024 Jul 12;146(29):19839–51. doi: 10.1021/jacs.4c02797 (PMC11273354; doi:10.1021/jacs.4c02797)
Supplement: Supplementary file 1 — ja4c02797_si_001.zip [file ja4c02797_si_001.zip › xyz/ph/HS/B-5.Ph.6.xyz]

50
\textcolor{blue}{\textsf{ \bfseries $^{\text{6}}$B-5.Ph }\ 
\textit{E}$_{\text{tot}}$(UPBE0-D3(Acetonitrile)/def2TZVP // UPBE-D3(Acetonitrile)/def2SVP/W06) = -2578.08686803\ 
${\langle}S^{2}{\rangle}$ = 8.7630 }
 Fe        -0.317886540873      -0.876408940757       0.186154287926
 O          1.285932569873      -0.127642773198      -0.651201647028
 O         -1.633378475459       0.170504610505      -0.804530693724
 N         -1.893122027474      -2.263981039952       0.501942497583
 N          0.683258621957      -2.772280388138      -0.004520066232
 C          1.961130357184      -2.940847405986      -0.184721071364
 H          2.376206762749      -3.970734210626      -0.111103132565
 C          2.916881750789      -1.908060918487      -0.513737212129
 C          4.282827743266      -2.274347999841      -0.649262811964
 H          4.564476629485      -3.322530374225      -0.457082070554
 C          5.255388010480      -1.346658205661      -1.020540808917
 H          6.307925133509      -1.650115497188      -1.116854331587
 C          4.866879264710      -0.012590155096      -1.281757355400
 H          5.624386949686       0.728016884706      -1.583519913128
 C          3.534069534914       0.382160917007      -1.165864127269
 H          3.223146566426       1.416107994627      -1.376111689940
 C          2.519502419629      -0.540640004594      -0.767299619944
 C         -2.936082940451       0.235830975392      -0.720050120885
 C         -3.616348267457       1.379406391507      -1.239919554972
 H         -2.997841720856       2.176159395829      -1.679840518508
 C         -5.005601076231       1.484387785389      -1.189803843576
 H         -5.493277752879       2.384748871155      -1.596287335830
 C         -5.794651660007       0.452745986373      -0.627716161527
 H         -6.890073849006       0.543066830511      -0.594421110482
 C         -5.161244682872      -0.678921413961      -0.118730976456
 H         -5.757824695974      -1.495380870995       0.320275237449
 C         -3.746422076415      -0.816765632863      -0.141860007309
 C         -3.166600344984      -2.026162324602       0.397165352363
 H         -3.886502656427      -2.800881479742       0.743960723279
 C         -1.380718429251      -3.504145225402       1.058431223485
 H         -2.148937914944      -4.306530401926       1.099916210510
 H         -1.035518565302      -3.299570364483       2.096485604143
 C         -0.181715252439      -3.930688020251       0.205317402654
 H          0.361769445292      -4.781100403759       0.670960160344
 H         -0.552709558960      -4.269609556880      -0.787711898583
 O          3.057650365841       1.495210066953       1.622722070860
 N          1.832820840054       1.575888277320       1.644514319987
 O         -0.207219686356      -0.326747215748       1.948424302321
 H          0.601226508442       0.250214174976       2.065828656389
 C          1.245857716052       2.698152925454       0.980563890953
 C          2.017391169090       3.705127302588       0.356755638321
 C         -0.165652863683       2.749486786619       0.981005156525
 C          1.363566716401       4.765991232505      -0.272441046966
 C         -0.809700835711       3.818076899165       0.345984436834
 C         -0.047675950955       4.821869386210      -0.279148367744
 H          3.113759737529       3.623339153798       0.388836925922
 H         -0.717173241773       1.924873109621       1.459234343270
 H          1.945058020413       5.561019445486      -0.763448558926
 H         -1.908793130505       3.866502585078       0.329488232969
 H         -0.555314649535       5.660596032238      -0.779706627320
