# Supplementary material for: Synthetic and Mechanistic Studies into the Reductive Functionalization of Nitro Compounds Catalyzed by an Iron(salen) Complex
Source: J Am Chem Soc. 2024 Jul 12;146(29):19839–51. doi: 10.1021/jacs.4c02797 (PMC11273354; doi:10.1021/jacs.4c02797)
Supplement: Supplementary file 1 — ja4c02797_si_001.zip [file ja4c02797_si_001.zip › xyz/ph/HS/B-5H.Ph.6.xyz]

50
\textcolor{blue}{\textsf{ \bfseries $^{\text{6}}$B-5H.Ph }\ 
\textit{E}$_{\text{tot}}$(UPBE0-D3(Acetonitrile)/def2TZVP // UPBE-D3(Acetonitrile)/def2SVP/W06) = -2578.06758295\ 
${\langle}S^{2}{\rangle}$ = 8.7654 }
 Fe        -0.611465202398      -0.460789189571      -0.037210940652
 O          0.923071997070      -0.117317393932      -1.155553519063
 O         -1.928103139577       0.719350854797      -0.831923450173
 N         -2.254677392732      -1.489651425842       0.826343249150
 N          0.121178057003      -2.463929344897       0.090278741755
 C          1.342114510653      -2.835474294943      -0.173038049300
 H          1.650051591207      -3.870655856425       0.095095595499
 C          2.358265349947      -2.027696095308      -0.803601217370
 C          3.655756876692      -2.582573893991      -0.969591005506
 H          3.836526989487      -3.607929745787      -0.607460856131
 C          4.687727441320      -1.860240550108      -1.566102046809
 H          5.687157136663      -2.304597617081      -1.680259457540
 C          4.431304071426      -0.544945752850      -2.020581475705
 H          5.240587637246       0.038851335125      -2.487302803809
 C          3.166805211690       0.026880037858      -1.885089399001
 H          2.961946434324       1.052788167974      -2.225897610093
 C          2.094338438990      -0.687076017561      -1.274046866111
 C         -3.231083526564       0.822219218432      -0.770677675974
 C         -3.881982971579       1.878824943618      -1.476496858347
 H         -3.245059080853       2.569450152799      -2.049346382290
 C         -5.267304020255       2.031712088865      -1.442199873594
 H         -5.732340535643       2.860366158666      -1.999559999258
 C         -6.080336730992       1.139091234116      -0.704631427757
 H         -7.172399695590       1.266188315594      -0.683620838011
 C         -5.474732604171       0.097117340027      -0.005763942111
 H         -6.089893536767      -0.609526142638       0.575003655504
 C         -4.065273461103      -0.088642771628      -0.015621957767
 C         -3.517824805684      -1.197965952116       0.731273687824
 H         -4.255825688589      -1.843788680583       1.257447554006
 C         -1.792544807353      -2.645636571815       1.575342500349
 H         -2.625641519540      -3.298007064394       1.916582654405
 H         -1.244105792383      -2.279080167431       2.471525273900
 C         -0.818845874873      -3.415789753944       0.674843065360
 H         -0.303347653996      -4.223316771832       1.238776208129
 H         -1.395586312266      -3.892173541377      -0.149071163570
 O          1.938723878846      -0.460286026812       2.001180929793
 N          1.131751100281       0.719401016537       1.998846595256
 O         -0.128227244543       0.478047808982       1.612048917227
 H          1.711867156795      -0.874561875826       2.859492524959
 C          1.801038529355       1.780966583548       1.343959028856
 C          3.200938500112       1.932036515274       1.481384582887
 C          1.058463609687       2.735258633643       0.611188555449
 C          3.841682544920       3.027800412564       0.890276143682
 C          1.718067958567       3.826254705095       0.028307741071
 C          3.108827698412       3.984330775265       0.162489556776
 H          3.767713318028       1.173766637188       2.037373440862
 H         -0.022928493029       2.589948895628       0.487712101072
 H          4.932917794497       3.132271759886       0.995313988746
 H          1.133509816016       4.559874875296      -0.548817604839
 H          3.619047775352       4.842841424941      -0.299543351385
