# Supplementary material for: Synthetic and Mechanistic Studies into the Reductive Functionalization of Nitro Compounds Catalyzed by an Iron(salen) Complex
Source: J Am Chem Soc. 2024 Jul 12;146(29):19839–51. doi: 10.1021/jacs.4c02797 (PMC11273354; doi:10.1021/jacs.4c02797)
Supplement: Supplementary file 1 — ja4c02797_si_001.zip [file ja4c02797_si_001.zip › xyz/ph/HS/C-1.Ph.6.xyz]

50
\textcolor{blue}{\textsf{ \bfseries $^{\text{6}}$C-1.Ph }\ 
\textit{E}$_{\text{tot}}$(UPBE0-D3(Acetonitrile)/def2TZVP // UPBE-D3(Acetonitrile)/def2SVP/W06) = -2578.00784261\ 
${\langle}S^{2}{\rangle}$ = 8.7637 }
 Fe         0.712611073352      -0.537342087200       0.151727517060
 O          1.930921802684       0.488808126483      -0.965731132127
 O         -0.336090827797      -1.373050750653      -1.275805195109
 N          0.063189549716      -2.227551528690       1.289130185084
 N          2.554969487420      -1.308104663068       1.039936509189
 C          3.725983456749      -0.743806143773       0.975149622841
 H          4.541241908076      -1.133857490615       1.624891035919
 C          4.088366708532       0.356012658336       0.113702353648
 C          5.410590100261       0.871315606947       0.190229659110
 H          6.102283722769       0.428480528298       0.925507746873
 C          5.838627453437       1.907402073226      -0.637383709012
 H          6.864684335538       2.295734491754      -0.562001150975
 C          4.933500653837       2.449768953595      -1.580767490416
 H          5.260666823155       3.267176065939      -2.242954935006
 C          3.630686360994       1.965259990440      -1.687033268649
 H          2.922648660242       2.383186029360      -2.418379220537
 C          3.158475602316       0.913576451658      -0.843106423860
 C         -1.428595651927      -2.086281275562      -1.250803864662
 C         -2.277143732352      -2.123743505999      -2.399607451890
 H         -1.980024118128      -1.515465425733      -3.267124817682
 C         -3.441037368161      -2.890665219393      -2.416703633816
 H         -4.077201536889      -2.886367619848      -3.316161978173
 C         -3.814511481496      -3.673845829018      -1.298248723919
 H         -4.733188992052      -4.277903571843      -1.322743139706
 C         -2.997624123564      -3.672103369009      -0.168765847622
 H         -3.265301262959      -4.283481415201       0.708572276277
 C         -1.814382224616      -2.889808606990      -0.109951608602
 C         -0.984600382981      -2.965092031309       1.068016700940
 H         -1.268867265138      -3.732010018215       1.823010332370
 C          0.922715701492      -2.454010409599       2.436935080144
 H          0.687847825945      -3.402510320382       2.966602456802
 H          0.795186017211      -1.609301574740       3.148213298929
 C          2.363335628856      -2.461088403363       1.914466411917
 H          3.096151281693      -2.479808380675       2.750486885769
 H          2.515295509675      -3.383344620312       1.310036358796
 O         -2.199149419625       0.190159612003       0.840847271650
 N         -1.789444514297       1.218044922832       0.290201263731
 O         -0.693587184463       1.264056967530      -0.322499361647
 H          0.479783109936       0.342030837222       1.576146756364
 C         -2.547759724033       2.453846863470       0.412451208215
 C         -3.804245484274       2.410501495655       1.042779262623
 C         -2.012724262902       3.647801255038      -0.103985260948
 C         -4.537874833960       3.597531313529       1.157605082824
 C         -2.759496704332       4.825560139147       0.023948836065
 C         -4.019005277118       4.803272354392       0.650875249136
 H         -4.180300607521       1.454138942777       1.429175726665
 H         -1.027954307141       3.635337206719      -0.588642066533
 H         -5.522918910290       3.581757008847       1.647040210303
 H         -2.354616594656       5.769700154375      -0.369526510869
 H         -4.600742621430       5.732464510541       0.744753818292
