# Supplementary material for: Synthetic and Mechanistic Studies into the Reductive Functionalization of Nitro Compounds Catalyzed by an Iron(salen) Complex
Source: J Am Chem Soc. 2024 Jul 12;146(29):19839–51. doi: 10.1021/jacs.4c02797 (PMC11273354; doi:10.1021/jacs.4c02797)
Supplement: Supplementary file 1 — ja4c02797_si_001.zip [file ja4c02797_si_001.zip › xyz/ph/HS/C-2-ts.Ph.6.xyz]

50
\textcolor{blue}{\textsf{ \bfseries $^{\text{6}}$C-2-ts.Ph }\ 
\textit{E}$_{\text{tot}}$(UPBE0-D3(Acetonitrile)/def2TZVP // UPBE-D3(Acetonitrile)/def2SVP/W06) = -2577.99272033\ 
${\langle}S^{2}{\rangle}$ = 8.9389 }
 Fe         0.475249316481      -0.815854598920      -0.007232797595
 O          1.993989515658      -0.577063799391      -1.159136480431
 O         -0.749848745601      -1.827791517325      -1.110185503761
 N         -0.749828602186      -1.357086474196       1.614971726563
 N          1.915057751404      -1.218991052475       1.535253813126
 C          3.188986918446      -0.950846004607       1.481452300355
 H          3.795793058423      -1.073717959103       2.405723450570
 C          3.908537494558      -0.501185504180       0.314644305377
 C          5.298323958071      -0.228886315664       0.440411985776
 H          5.770460084161      -0.363343946267       1.427207521789
 C          6.058717180863       0.197053954473      -0.646211940213
 H          7.132335061695       0.404166021051      -0.529276341536
 C          5.430619121041       0.357724951489      -1.904332043679
 H          6.022461609044       0.692661494669      -2.770845417896
 C          4.070838136881       0.096993978115      -2.065467769716
 H          3.576186713988       0.219097956454      -3.040585342649
 C          3.264948575901      -0.335147710956      -0.969680730161
 C         -1.984909255744      -2.214057730824      -0.948033875958
 C         -2.735622926134      -2.665732133090      -2.076141593155
 H         -2.235053198329      -2.649327548503      -3.055854643825
 C         -4.053555276485      -3.096883668576      -1.943586232702
 H         -4.606093719640      -3.427299931770      -2.837538012094
 C         -4.690470810503      -3.118123579432      -0.678621106588
 H         -5.730089433812      -3.464006494920      -0.584323509672
 C         -3.978793154472      -2.700543727636       0.442966566900
 H         -4.453335637784      -2.718741161935       1.437660280742
 C         -2.637920293023      -2.238709007647       0.343586765555
 C         -1.948651589522      -1.864089288910       1.551001653918
 H         -2.494896316324      -2.048050506293       2.502382721414
 C         -0.098355540869      -1.132066467569       2.895645542056
 H         -0.644542877121      -1.606757386050       3.738811220730
 H         -0.045802409192      -0.036981546677       3.083733047706
 C          1.323895617834      -1.694165960826       2.781672748559
 H          1.937165011216      -1.422060930290       3.667770316855
 H          1.262857652500      -2.804288592321       2.735501691742
 O         -2.330908042328       0.836666602314      -0.432267495118
 N         -1.380422788247       1.656884154859      -0.475870627037
 O         -0.134254140560       1.254496152494      -0.616060026740
 H          0.421358766122       0.645295907246       0.715841943392
 C         -1.566710096321       3.036048073239      -0.175159193874
 C         -2.885555347033       3.518106748530      -0.015191261460
 C         -0.458241072162       3.904029102106      -0.051684051714
 C         -3.087074240374       4.873616459117       0.267617873539
 C         -0.682823927073       5.256084009879       0.236600166546
 C         -1.991557893177       5.749086147521       0.395112763696
 H         -3.721289821723       2.812911909280      -0.113094855198
 H          0.555894599339       3.505573511784      -0.182387454418
 H         -4.112970921646       5.252476832790       0.392863229087
 H          0.177721916120       5.934906656873       0.338190986677
 H         -2.157869073936       6.813761436528       0.617366325543
