# Supplementary material for: Synthetic and Mechanistic Studies into the Reductive Functionalization of Nitro Compounds Catalyzed by an Iron(salen) Complex
Source: J Am Chem Soc. 2024 Jul 12;146(29):19839–51. doi: 10.1021/jacs.4c02797 (PMC11273354; doi:10.1021/jacs.4c02797)
Supplement: Supplementary file 1 — ja4c02797_si_001.zip [file ja4c02797_si_001.zip › xyz/ph/HS/C-3.Ph.6.xyz]

50
\textcolor{blue}{\textsf{ \bfseries $^{\text{6}}$C-3.Ph }\ 
\textit{E}$_{\text{tot}}$(UPBE0-D3(Acetonitrile)/def2TZVP // UPBE-D3(Acetonitrile)/def2SVP/W06) = -2578.06024372\ 
${\langle}S^{2}{\rangle}$ = 8.8124 }
 Fe         0.710633956705      -0.542870119160      -0.654221820432
 O          2.072076792786       0.784416293551      -1.080257946071
 O         -0.909127764319       0.036799107458      -1.547524046254
 N         -0.429629134215      -2.088103449732       0.189091703503
 N          2.226859827866      -1.749394845302       0.104637375901
 C          3.484219033350      -1.422705022532       0.273339112550
 H          4.169743073341      -2.165372676852       0.738906414401
 C          4.079266635615      -0.161196284525      -0.095313141129
 C          5.457110814776       0.042707956459       0.202386410454
 H          6.005475683838      -0.771360895422       0.704982338941
 C          6.113608620581       1.226900672954      -0.121443629641
 H          7.178304970461       1.359941720404       0.120784902356
 C          5.389323762372       2.258263896141      -0.768652091505
 H          5.895951517365       3.200842726327      -1.031017993792
 C          4.041282566598       2.095051111922      -1.079901826087
 H          3.472299863401       2.891182873599      -1.584257398427
 C          3.334621117282       0.892986013654      -0.760704678936
 C         -2.161068434095      -0.333210494328      -1.493001960172
 C         -3.140603496431       0.382560822993      -2.248851373810
 H         -2.783922384711       1.224664425506      -2.860941472560
 C         -4.491257691431       0.045774045156      -2.199198861135
 H         -5.217051197110       0.627900189862      -2.789348237180
 C         -4.941224442004      -1.029682548060      -1.394043118936
 H         -6.009607684843      -1.288742409970      -1.356130099642
 C         -4.010918698130      -1.754836809852      -0.654392066992
 H         -4.342322240819      -2.597338115558      -0.024875680516
 C         -2.622345396439      -1.441937257549      -0.679989937176
 C         -1.726352754208      -2.245145512463       0.114275676187
 H         -2.201842344892      -3.057992050740       0.707367563587
 C          0.351787878250      -2.943979153311       1.072178524818
 H         -0.116232200048      -3.943280638341       1.213485292121
 H          0.405841201484      -2.457437781623       2.072073084059
 C          1.761895488494      -3.076535375697       0.489842689174
 H          2.447443951200      -3.569340320441       1.214305295189
 H          1.718512527835      -3.715288562531      -0.420790537426
 O         -0.816968134613      -0.402805538447       2.988126040649
 N         -0.678971547405       0.472404681270       2.117148220885
 O          0.591536003325       0.554945847704       1.441312792145
 H          1.203336822535       0.120652809694       2.079854432154
 C         -1.655464872414       1.303496201159       1.571916186086
 C         -2.990459119639       1.130679220396       2.019952171369
 C         -1.330883875577       2.306720532285       0.623493407835
 C         -3.991065479830       1.962435931026       1.511802717416
 C         -2.353432770865       3.122410907860       0.131967418580
 C         -3.682813475234       2.961698187538       0.568274981758
 H         -3.209433474937       0.340773060093       2.750412029857
 H         -0.298386082436       2.418390387058       0.271413883013
 H         -5.028624465281       1.824254843828       1.851546341473
 H         -2.107932377454       3.897126586969      -0.609996537151
 H         -4.477339700536       3.609114293150       0.168978220766
