# Supplementary material for: Synthetic and Mechanistic Studies into the Reductive Functionalization of Nitro Compounds Catalyzed by an Iron(salen) Complex
Source: J Am Chem Soc. 2024 Jul 12;146(29):19839–51. doi: 10.1021/jacs.4c02797 (PMC11273354; doi:10.1021/jacs.4c02797)
Supplement: Supplementary file 1 — ja4c02797_si_001.zip [file ja4c02797_si_001.zip › xyz/ph/HS/C-4a-ts.Ph.6.xyz]

50
\textcolor{blue}{\textsf{ \bfseries $^{\text{6}}$C-4a-ts.Ph }\ 
\textit{E}$_{\text{tot}}$(UPBE0-D3(Acetonitrile)/def2TZVP // UPBE-D3(Acetonitrile)/def2SVP/W06) = -2578.04331923\ 
${\langle}S^{2}{\rangle}$ = 8.8004 }
 Fe         0.510082039009      -0.691440498392       0.224392107210
 O          2.099312550114      -1.108488629041      -0.775388452113
 O         -0.857832238279      -1.916185833620      -0.310130457476
 N         -0.714399973598       0.141474856877       1.625924328473
 N          1.963950300724       0.720966244157       1.374545390868
 C          3.275705743455       0.492558940960       1.386102407653
 H          3.831879722522       0.741177494373       2.312349708103
 C          4.018291678755      -0.094879806857       0.319629584563
 C          5.444648396168       0.005546297234       0.347222561842
 H          5.908189177120       0.593629226821       1.155537228275
 C          6.236682823828      -0.594567095074      -0.620912257425
 H          7.330627927975      -0.485787126857      -0.594016745871
 C          5.616929758825      -1.360032164732      -1.644341930503
 H          6.237951331276      -1.840729157361      -2.416744667222
 C          4.236691268702      -1.522945410349      -1.679682431869
 H          3.752504038009      -2.131275420623      -2.458263256659
 C          3.382182233854      -0.899432357955      -0.715695002316
 C         -2.115097597381      -2.017580261724       0.043378058662
 C         -2.953697277624      -2.962969143711      -0.620037328366
 H         -2.494989352181      -3.574646754258      -1.411471527605
 C         -4.299147494857      -3.100742160227      -0.285759187600
 H         -4.917738230292      -3.838059707094      -0.821550432535
 C         -4.877896517643      -2.304301683182       0.732810374028
 H         -5.940832852852      -2.417409717978       0.991612731764
 C         -4.084040266328      -1.376485622233       1.400040547251
 H         -4.519619282319      -0.746654612586       2.192872301107
 C         -2.705903809644      -1.201733738635       1.083173709231
 C         -1.971343043052      -0.196440124636       1.805499540767
 H         -2.550453064656       0.354342743015       2.576916757926
 C         -0.193122879929       1.273601735037       2.396890027764
 H         -0.716856878101       1.379079357614       3.370703053877
 H         -0.372999397235       2.212256496969       1.828179353204
 C          1.305631583074       1.115028025445       2.630048261750
 H          1.729682128274       2.066150134337       3.017697415137
 H          1.493470665515       0.326903609962       3.388464060275
 O          0.280554631141       3.420783026285      -0.019187913503
 N         -0.059383106637       2.374727968688      -0.632132027601
 O          0.866771893730       1.373515266987      -0.784294973776
 H          1.476576887198       1.221232354662       0.283260878419
 C         -1.365179002933       2.110457322046      -1.066574021194
 C         -2.381622958788       3.052440810486      -0.759511833074
 C         -1.682168508176       0.929069530358      -1.785288631990
 C         -3.701407469303       2.784098396570      -1.133767780256
 C         -3.011206186999       0.682687092924      -2.145017355977
 C         -4.030256220190       1.598258471389      -1.820521818323
 H         -2.107742736391       3.966685386237      -0.216896936777
 H         -0.894545076173       0.209981960586      -2.040915033947
 H         -4.489440552724       3.509975834758      -0.880341276583
 H         -3.254267392405      -0.246564103752      -2.682385298010
 H         -5.073200836750       1.390168507614      -2.101665535276
