# Supplementary material for: Synthetic and Mechanistic Studies into the Reductive Functionalization of Nitro Compounds Catalyzed by an Iron(salen) Complex
Source: J Am Chem Soc. 2024 Jul 12;146(29):19839–51. doi: 10.1021/jacs.4c02797 (PMC11273354; doi:10.1021/jacs.4c02797)
Supplement: Supplementary file 1 — ja4c02797_si_001.zip [file ja4c02797_si_001.zip › xyz/ph/HS/C-4b-ts.Ph.6.xyz]

50
\textcolor{blue}{\textsf{ \bfseries $^{\text{6}}$C-4b-ts.Ph }\ 
\textit{E}$_{\text{tot}}$(UPBE0-D3(Acetonitrile)/def2TZVP // UPBE-D3(Acetonitrile)/def2SVP/W06) = -2578.00843704\ 
${\langle}S^{2}{\rangle}$ = 8.7853 }
 Fe         0.623300083882      -0.576993150176       0.096331783665
 O          2.238632198895      -1.187497622733      -0.771687699525
 O         -0.764686532074      -1.787325569818      -0.463535361508
 N         -0.774263436884       0.185490542010       1.499066150111
 N          1.900738526219       0.263096671365       1.588791437636
 C          3.196350139138       0.395800313395       1.503748335625
 H          3.728019315999       0.935862644027       2.318308804615
 C          4.031260400951      -0.102553544241       0.438391670283
 C          5.426251865480       0.172156084495       0.494047347167
 H          5.806941235021       0.768993995958       1.338951523888
 C          6.302675288460      -0.292874138845      -0.482829898103
 H          7.377358281507      -0.067761556501      -0.422073538156
 C          5.790337552451      -1.063443870038      -1.554655548920
 H          6.474023289173      -1.438949090110      -2.332519621075
 C          4.430865543575      -1.356516732190      -1.640486563464
 H          4.026807599975      -1.956031470628      -2.470059446050
 C          3.504897032344      -0.888749211586      -0.658317690342
 C         -2.008595510818      -1.998046075277      -0.109246203840
 C         -2.774935674211      -2.980553243252      -0.804175441864
 H         -2.276279830125      -3.527282486596      -1.618463141870
 C         -4.105503081315      -3.231206551699      -0.471783276159
 H         -4.668356543702      -3.993120505986      -1.034027068209
 C         -4.739186120337      -2.521418724160       0.575907580649
 H         -5.788882513651      -2.725603144681       0.832271172789
 C         -4.013780879130      -1.559885163878       1.275208298789
 H         -4.491007075193      -0.992041359272       2.090449737584
 C         -2.658968271167      -1.269970506380       0.957357250802
 C         -1.989252397914      -0.235504929827       1.707906493323
 H         -2.584658299958       0.239574848274       2.518741848576
 C         -0.199289235345       1.233998616645       2.328851466905
 H         -0.832740784580       1.474194845038       3.210338531129
 H         -0.094236811896       2.149422550544       1.703947590758
 C          1.194340278965       0.766449716853       2.763007907647
 H          1.752574275501       1.583437913172       3.269754640912
 H          1.082244402606      -0.069406631724       3.489409316306
 O          0.458591326200       3.220094920489      -0.377187801267
 N         -0.172448868966       2.302856692494      -1.148883302498
 O          0.717795898933       1.224662472249      -1.028545470556
 C         -1.552719430104       2.097457661050      -1.094255960601
 C         -2.119237105189       0.945060386127      -1.688847483623
 C         -2.377997550449       3.096831516398      -0.526929139950
 C         -3.508705044706       0.787619437170      -1.681145359905
 C         -3.767229265812       2.920432333842      -0.539915797523
 C         -4.341460272105       1.769576825687      -1.111258336359
 H         -1.465260742038       0.172917279434      -2.116009253637
 H         -1.908129446176       3.980932455283      -0.075618062403
 H         -3.946246683444      -0.124509683219      -2.114670141612
 H         -4.410725758339       3.690296561366      -0.086681185300
 H         -5.433178562683       1.634583767327      -1.107876922575
 H          1.244376216276       2.138768828553      -0.427448398079
