# Supplementary material for: Synthetic and Mechanistic Studies into the Reductive Functionalization of Nitro Compounds Catalyzed by an Iron(salen) Complex
Source: J Am Chem Soc. 2024 Jul 12;146(29):19839–51. doi: 10.1021/jacs.4c02797 (PMC11273354; doi:10.1021/jacs.4c02797)
Supplement: Supplementary file 1 — ja4c02797_si_001.zip [file ja4c02797_si_001.zip › xyz/ph/HS/C-4-ts.Ph.6.xyz]

50
\textcolor{blue}{\textsf{ \bfseries $^{\text{6}}$C-4-ts.Ph }\ 
\textit{E}$_{\text{tot}}$(UPBE0-D3(Acetonitrile)/def2TZVP // UPBE-D3(Acetonitrile)/def2SVP/W06) = -2578.04504121\ 
${\langle}S^{2}{\rangle}$ = 8.7981 }
 Fe        -0.660597370068       0.404832050144      -0.439304194580
 O         -2.051289579034      -0.817974783540      -1.007126233057
 O          0.934205122141      -0.169206441111      -1.380557716458
 N          0.462423384316       2.094051023838       0.171296987262
 N         -2.200445546242       1.757212064056       0.081366122084
 C         -3.473563021247       1.479797205702       0.164682077538
 H         -4.168944941730       2.268793974566       0.528431698750
 C         -4.084223055381       0.218039513882      -0.183356601395
 C         -5.482940371569       0.069614947020       0.031709344209
 H         -6.035902339540       0.919428513709       0.464827039247
 C         -6.154749794071      -1.107699887269      -0.288779531812
 H         -7.236176817802      -1.200162895267      -0.111134827492
 C         -5.424240749245      -2.182808409185      -0.849332328042
 H         -5.942626986089      -3.119691744836      -1.108681636878
 C         -4.054337051463      -2.071796316220      -1.081218518242
 H         -3.480773283925      -2.902499170431      -1.519802234203
 C         -3.334236141808      -0.880215610731      -0.760109680361
 C          2.170144857590       0.247835108704      -1.431497049773
 C          3.137475888786      -0.506948471559      -2.163901757607
 H          2.788199486057      -1.425694238577      -2.658002712836
 C          4.470507070139      -0.110815588762      -2.231481075006
 H          5.189248791051      -0.724852130150      -2.797419679388
 C          4.914280895951       1.065425159981      -1.578121962077
 H          5.969625302966       1.370132949711      -1.634022746834
 C          3.993130447898       1.830926664788      -0.868087118634
 H          4.317829054825       2.752310291082      -0.356921097450
 C          2.623031673966       1.457857636592      -0.775001584781
 C          1.735229984353       2.305641815950      -0.019235459218
 H          2.200448145523       3.206885880519       0.439545076185
 C         -0.321093717716       2.998877690793       0.997790127880
 H          0.145651110154       4.004435994272       1.089261949344
 H         -0.383600264576       2.563020797629       2.019869494056
 C         -1.725558212197       3.100920753604       0.395020653319
 H         -2.416561512315       3.642211116431       1.077844155719
 H         -1.666906583086       3.681120149858      -0.553219563413
 O          1.067434850982       0.509537516836       3.022365258545
 N          0.737064485727      -0.531622390684       2.436856596431
 O         -0.614324094741      -0.377062895527       1.548449673084
 C          1.650816587407      -1.312404992373       1.676132679643
 C          1.197266627298      -2.409251965504       0.910292096819
 C          3.031688687693      -1.053209970897       1.818650769982
 C          2.135634704061      -3.232929402365       0.281482350798
 C          3.955956198491      -1.897867427183       1.191213185423
 C          3.515912278383      -2.987483439796       0.420891509197
 H          0.118772176329      -2.583821018278       0.799533566874
 H          3.350256258330      -0.189754476839       2.418285923455
 H          1.785985167813      -4.079198976726      -0.329236359790
 H          5.032252114964      -1.691020635157       1.292943070689
 H          4.245823031100      -3.643489158924      -0.076448479869
 H         -1.175375673587       0.097349328906       2.198117858414
