# Supplementary material for: Synthetic and Mechanistic Studies into the Reductive Functionalization of Nitro Compounds Catalyzed by an Iron(salen) Complex
Source: J Am Chem Soc. 2024 Jul 12;146(29):19839–51. doi: 10.1021/jacs.4c02797 (PMC11273354; doi:10.1021/jacs.4c02797)
Supplement: Supplementary file 1 — ja4c02797_si_001.zip [file ja4c02797_si_001.zip › xyz/ph/HS/C-5.Ph.6.xyz]

50
\textcolor{blue}{\textsf{ \bfseries $^{\text{6}}$C-5.Ph }\ 
\textit{E}$_{\text{tot}}$(UPBE0-D3(Acetonitrile)/def2TZVP // UPBE-D3(Acetonitrile)/def2SVP/W06) = -2578.08336070\ 
${\langle}S^{2}{\rangle}$ = 8.7707 }
 Fe         0.736369398534      -0.404009489240      -0.058161373876
 O          2.381014467900      -1.418381984532      -0.385911522962
 O         -0.545259592973      -1.774797452498      -0.527202105141
 N         -0.750376456783       0.295921980388       1.303081850793
 N          1.887869597630       0.602197105766       1.443025667765
 C          3.174417722679       0.792456495620       1.356812884054
 H          3.652300667741       1.523070345597       2.046921643831
 C          4.064149862148       0.107461393748       0.451116722840
 C          5.433173310960       0.493379150513       0.426080575251
 H          5.749788173163       1.335635391858       1.062785299027
 C          6.362266644194      -0.164989862464      -0.374708180088
 H          7.415224164748       0.151825207257      -0.386003694001
 C          5.932394726563      -1.256309857661      -1.168549199906
 H          6.659366064467      -1.788830809575      -1.802294914167
 C          4.602192217458      -1.670559269266      -1.160938365619
 H          4.264347878326      -2.519213409766      -1.774495695405
 C          3.618923211395      -1.002975649439      -0.367309219720
 C         -1.732952577669      -2.125842913126      -0.106288259967
 C         -2.386783856000      -3.242849178599      -0.708800099688
 H         -1.849881127798      -3.770187893713      -1.511543186549
 C         -3.656879834437      -3.648656070323      -0.299934939637
 H         -4.130086187496      -4.514289936556      -0.790148378336
 C         -4.342123468964      -2.965643316976       0.732083762951
 H         -5.343284503879      -3.292122039575       1.048742732130
 C         -3.729579122071      -1.869225014957       1.336194600423
 H         -4.251473521365      -1.313586019406       2.132230767259
 C         -2.439617566723      -1.425361070873       0.941866111735
 C         -1.901244148270      -0.242922450862       1.573010838647
 H         -2.549534560508       0.240893228344       2.336602244141
 C         -0.305875205204       1.505587353138       1.973731661295
 H         -0.985018488460       1.807151462337       2.800732574652
 H         -0.288435665267       2.328711839679       1.225436125601
 C          1.115360423891       1.258531735156       2.491697608968
 H          1.589208098615       2.204145358456       2.834711046552
 H          1.065183156499       0.570418660351       3.364986005047
 O         -0.460403960337       3.935448661957      -0.598440774865
 N         -0.844262085431       3.148180976072      -1.463463220281
 O          0.722662089453       0.874550831074      -1.403653982097
 C         -2.036852871889       2.413514349959      -1.150445653615
 C         -2.316672107207       1.297811635537      -1.966940205944
 C         -2.920627001267       2.801490195467      -0.119691105740
 C         -3.479462862531       0.554630434408      -1.738359604592
 C         -4.090739205522       2.064857154724       0.088148735073
 C         -4.367763982550       0.941232051912      -0.717031160206
 H         -1.578537383845       1.018578847767      -2.731792558453
 H         -2.670443696811       3.686843962940       0.483551797548
 H         -3.695324720903      -0.337242437159      -2.345222734474
 H         -4.797515475727       2.361025915208       0.878334861341
 H         -5.283043065043       0.356249642719      -0.541014208525
 H          1.470608557516       1.502804746083      -1.427652052970
