# Supplementary material for: Synthetic and Mechanistic Studies into the Reductive Functionalization of Nitro Compounds Catalyzed by an Iron(salen) Complex
Source: J Am Chem Soc. 2024 Jul 12;146(29):19839–51. doi: 10.1021/jacs.4c02797 (PMC11273354; doi:10.1021/jacs.4c02797)
Supplement: Supplementary file 1 — ja4c02797_si_001.zip [file ja4c02797_si_001.zip › xyz/ph/HS/C-5a.Ph.6.xyz]

50
\textcolor{blue}{\textsf{ \bfseries $^{\text{6}}$C-5a.Ph }\ 
\textit{E}$_{\text{tot}}$(UPBE0-D3(Acetonitrile)/def2TZVP // UPBE-D3(Acetonitrile)/def2SVP/W06) = -2578.05171957\ 
${\langle}S^{2}{\rangle}$ = 8.8062 }
 Fe         0.487093019039      -0.342614763503      -0.203701475691
 O          2.225282310228      -0.483727589619      -1.042352026724
 O         -0.629592835440      -1.837052244003      -0.605235483978
 N         -0.590763028179       0.126981582816       1.470044644053
 N          2.116418577500       0.982357963417       1.413316645460
 C          3.346190914173       0.461533466442       1.494940387412
 H          3.753837404050       0.372884167362       2.517656727101
 C          4.115349731239      -0.051720345735       0.419442641799
 C          5.520270512233      -0.248277471470       0.623703465040
 H          5.957037801953       0.071564752137       1.583052689475
 C          6.326328911315      -0.794355318213      -0.361649133714
 H          7.406884365718      -0.912924369654      -0.195865610867
 C          5.740167509853      -1.206896935418      -1.590226221301
 H          6.376852093500      -1.638852746316      -2.378377415449
 C          4.372944578504      -1.090218653875      -1.805071124546
 H          3.908912642018      -1.434190134384      -2.741538768783
 C          3.503293841913      -0.517028571279      -0.821842384152
 C         -1.783003457465      -2.189402109394      -0.090041974200
 C         -2.534018502690      -3.228772035168      -0.715382935174
 H         -2.104872559470      -3.684741641618      -1.620259756015
 C         -3.761592937278      -3.646857482979      -0.205685334545
 H         -4.315161063163      -4.450022608605      -0.717370476932
 C         -4.301663019901      -3.052135320303       0.960428103411
 H         -5.270599435783      -3.386530335130       1.358949751386
 C         -3.590887411917      -2.036705994701       1.593065312170
 H         -3.999819904770      -1.559984127272       2.498806240673
 C         -2.338005025973      -1.573248241935       1.096978354515
 C         -1.700278901444      -0.491215362379       1.803785170612
 H         -2.233628945618      -0.138837592818       2.712403464251
 C         -0.180672359591       1.280329951933       2.271111260260
 H         -0.758395626982       1.345353852995       3.218027538910
 H         -0.391173640719       2.210005283670       1.698714736336
 C          1.309484586243       1.251905091162       2.609512313845
 H          1.596558577379       2.227475601770       3.057099064606
 H          1.527514763161       0.455534661345       3.347161970983
 O         -0.147015004448       3.518958511341      -0.069375589014
 N         -0.485783589837       2.452074306972      -0.663105545043
 O          0.473990143970       1.562741623044      -0.976324475290
 H          1.795253764340       1.427505937905       0.523637665527
 C         -1.823065602889       2.133246755149      -0.931023846161
 C         -2.843460406897       2.998081782428      -0.448897654260
 C         -2.174716163571       0.959996534573      -1.651632293461
 C         -4.184381495494       2.663463831261      -0.652946376563
 C         -3.524708173446       0.644197774534      -1.837147270972
 C         -4.540287321002       1.483630684491      -1.339485293672
 H         -2.547715204967       3.907605505447       0.089978203301
 H         -1.391094202703       0.303462761990      -2.050554346474
 H         -4.969263568024       3.331603325924      -0.265230493412
 H         -3.786751889058      -0.277353662001      -2.379637460864
 H         -5.598953332236       1.223853665059      -1.487515965067
