# Supplementary material for: Synthetic and Mechanistic Studies into the Reductive Functionalization of Nitro Compounds Catalyzed by an Iron(salen) Complex
Source: J Am Chem Soc. 2024 Jul 12;146(29):19839–51. doi: 10.1021/jacs.4c02797 (PMC11273354; doi:10.1021/jacs.4c02797)
Supplement: Supplementary file 1 — ja4c02797_si_001.zip [file ja4c02797_si_001.zip › xyz/ph/HS/C-5b.Ph.6.xyz]

50
\textcolor{blue}{\textsf{ \bfseries $^{\text{6}}$C-5b.Ph }\ 
\textit{E}$_{\text{tot}}$(UPBE0-D3(Acetonitrile)/def2TZVP // UPBE-D3(Acetonitrile)/def2SVP/W06) = -2578.06821615\ 
${\langle}S^{2}{\rangle}$ = 8.7628 }
 Fe         0.617179086744      -0.474896496016       0.090960246894
 O          2.193833712716      -1.307355959111      -0.694366247906
 O         -0.724152272251      -1.770295614440      -0.410031252394
 N         -0.741158768603       0.132474211241       1.616438969007
 N          1.922961723059       0.107941989272       1.679175976394
 C          3.199346136841       0.316101426669       1.522161986592
 H          3.753282874230       0.844473501878       2.329778162978
 C          3.989852130983      -0.100390939523       0.388453793977
 C          5.362145877244       0.269988534423       0.350439707443
 H          5.757814645488       0.893350301159       1.168927489047
 C          6.199473498443      -0.135521809104      -0.686273576977
 H          7.256886252237       0.165780722920      -0.701616776490
 C          5.669463342248      -0.948325641937      -1.716630519545
 H          6.322113869071      -1.280000641150      -2.539848435018
 C          4.331413135646      -1.339551892801      -1.707290394920
 H          3.915803409355      -1.972984616299      -2.505253068053
 C          3.442839383422      -0.924767445035      -0.669292623289
 C         -1.983461497973      -1.958305367520      -0.105226780488
 C         -2.748912107091      -2.906519480935      -0.846333948170
 H         -2.237999025042      -3.446903780773      -1.657116276137
 C         -4.095365723839      -3.131399144043      -0.561471233651
 H         -4.657453803631      -3.866167535686      -1.159505831581
 C         -4.745908679882      -2.432796094225       0.483022098587
 H         -5.807567183421      -2.618128145067       0.701299859822
 C         -4.019175680555      -1.510333487036       1.232002194559
 H         -4.505678532292      -0.957196045489       2.051762945569
 C         -2.649305499789      -1.245857351198       0.961457972154
 C         -1.964300355921      -0.280443575208       1.785446537066
 H         -2.549078780741       0.132884846971       2.636814924455
 C         -0.129900545315       1.061181055729       2.557058373159
 H         -0.747418758499       1.207192120614       3.469404351384
 H         -0.006482482014       2.036609594470       2.040203756030
 C          1.256285322896       0.509376428031       2.912200531246
 H          1.849344857844       1.253858399300       3.486883188026
 H          1.134391046252      -0.394632152159       3.549629127789
 O          0.365384824254       3.015614117729       0.010992021711
 N         -0.073355516588       2.187725733422      -1.069040651079
 O          0.636040702331       1.050662620573      -1.150067898159
 C         -1.482751699972       2.072770679099      -1.079547811908
 C         -2.076301881113       0.957151640550      -1.715475274732
 C         -2.304639365465       3.091266694710      -0.541322367722
 C         -3.471749578683       0.858298841915      -1.788517271066
 C         -3.698629320004       2.973757501616      -0.625313720785
 C         -4.294609562716       1.859934989901      -1.245208539796
 H         -1.431933093987       0.167927543926      -2.122609193961
 H         -1.836419561396       3.954187258013      -0.051073741488
 H         -3.919338721686      -0.028080883272      -2.264370243031
 H         -4.329242978834       3.765509333870      -0.191257038789
 H         -5.390018264954       1.772043125201      -1.299875510520
 H          1.139506198776       3.477897707993      -0.371411945947
