# Supplementary material for: Synthetic and Mechanistic Studies into the Reductive Functionalization of Nitro Compounds Catalyzed by an Iron(salen) Complex
Source: J Am Chem Soc. 2024 Jul 12;146(29):19839–51. doi: 10.1021/jacs.4c02797 (PMC11273354; doi:10.1021/jacs.4c02797)
Supplement: Supplementary file 1 — ja4c02797_si_001.zip [file ja4c02797_si_001.zip › xyz/olefins/dihydronaphthalene.sp.xyz]

20
\textcolor{blue}{\textsf{ \bfseries dihydronaphthalene }\ 
\textit{E}$_{\text{tot}}$(RPBE0-D3(Acetonitrile)/def2TZVP // RPBE-D3(Acetonitrile)/def2SVP/W06) = -386.755316\ 
\textit{E}(LUMO) = -0.0394} 
 C         -2.504442632775      -0.727934303410       0.102235176962
 C         -2.534754172895       0.676446456174       0.095350618273
 C         -1.273235971194      -1.402306372983       0.001561612973
 H         -3.494606245547       1.210699189954       0.168717262364
 H         -1.251071933883      -2.504350169458      -0.003562401669
 C         -1.335116014677       1.398477631770      -0.002545263523
 C         -0.065838458993      -0.693237084298      -0.100267999273
 H         -1.351908792994       2.500393791761      -0.000752861330
 C          1.268172523090      -1.382643391452      -0.300177795206
 C         -0.093265396652       0.731726528846      -0.092508543891
 C          1.175760349210       1.468744701978      -0.154599502164
 H         -3.440241948295      -1.302312236225       0.183078540338
 C          2.365188531786       0.852765164067       0.058098382867
 C          2.432957312100      -0.624634829508       0.353255876194
 H          1.130515693708       2.557673074607      -0.321572184779
 H          3.297965353349       1.440332283166       0.071679992930
 H          2.414167672895      -0.767920496681       1.461151169528
 H          3.401273232291      -1.048620743891       0.017509920760
 H          1.458089250145      -1.440019777797      -1.398233963449
 H          1.223261304324      -2.430301922544       0.059569146030
