# Supplementary material for: Synthetic and Mechanistic Studies into the Reductive Functionalization of Nitro Compounds Catalyzed by an Iron(salen) Complex
Source: J Am Chem Soc. 2024 Jul 12;146(29):19839–51. doi: 10.1021/jacs.4c02797 (PMC11273354; doi:10.1021/jacs.4c02797)
Supplement: Supplementary file 1 — ja4c02797_si_001.zip [file ja4c02797_si_001.zip › xyz/olefins/cinnamate-trans.sp.xyz]

25
\textcolor{blue}{\textsf{ \bfseries cinnamate }\ 
\textit{E}$_{\text{tot}}$(RPBE0-D3(Acetonitrile)/def2TZVP // RPBE-D3(Acetonitrile)/def2SVP/W06) = -576.401011\ 
\textit{E}(LUMO) = -0.0791} 
 C          2.308294274275      -1.140683923774      -0.019677812289
 C          1.844750125149       0.200386174699      -0.014721473862
 C          3.676132086545      -1.423575215519       0.058993819604
 H          4.017862695669      -2.469878207898       0.053924724138
 C          2.803519145844       1.241072394217       0.071850868696
 C          4.614938425796      -0.377338369859       0.144370550511
 H          2.457941166228       2.286952371267       0.076603692089
 H          5.690140935394      -0.604817912721       0.205935182817
 C          4.173848344354       0.956347600711       0.150457479432
 H          4.901797330464       1.779176209801       0.216859595145
 H          1.588377991327      -1.970136507173      -0.085977601050
 C          0.427702696817       0.554653519784      -0.094640970467
 H          0.196362559644       1.634871576889      -0.081561787381
 C         -0.636714274096      -0.285320418613      -0.183656114254
 H         -0.533237834977      -1.380776900168      -0.205314327591
 C         -2.012148131416       0.251997486879      -0.257065497956
 O         -2.913359777893      -0.762504057108      -0.345772813297
 C         -4.310991501567      -0.393292278048      -0.410386898328
 H         -4.412659830249       0.521271408886      -1.029600493610
 H         -4.799495920280      -1.238447293910      -0.933299496398
 C         -4.898259149620      -0.182318421956       0.976666961968
 H         -5.986062718077       0.016369634786       0.898209545228
 H         -4.755318379049      -1.081002505721       1.609354832179
 H         -4.424543403881       0.684858855803       1.477071026665
 O         -2.322589827695       1.438752554488      -0.246145983024
