# Supplementary material for: Synthetic and Mechanistic Studies into the Reductive Functionalization of Nitro Compounds Catalyzed by an Iron(salen) Complex
Source: J Am Chem Soc. 2024 Jul 12;146(29):19839–51. doi: 10.1021/jacs.4c02797 (PMC11273354; doi:10.1021/jacs.4c02797)
Supplement: Supplementary file 1 — ja4c02797_si_001.zip [file ja4c02797_si_001.zip › xyz/olefins/indene.sp.xyz]

17
\textcolor{blue}{\textsf{ \bfseries indene }\ 
\textit{E}$_{\text{tot}}$(RPBE0-D3(Acetonitrile)/def2TZVP // RPBE-D3(Acetonitrile)/def2SVP/W06) = -347.471292\ 
\textit{E}(LUMO) = -0.0334} 
 C          1.007041888799       1.425813671935       0.000003556401
 C         -0.216534056816       0.730721623038       0.000003417875
 C         -0.236622827391      -0.693570574636       0.000005268057
 C          0.957464379548      -1.421522548909       0.000001506879
 C          2.181601133888      -0.721729823760      -0.000004082218
 C          2.203752928150       0.686869569347      -0.000001987995
 C         -1.604284637462       1.206294320476      -0.000000655103
 C         -2.451009567765       0.138866694136      -0.000003363009
 C         -1.674427664832      -1.154052351362       0.000001324308
 H          1.027843885180       2.526880751542       0.000004156448
 H          0.946397479624      -2.523049090811       0.000000446237
 H          3.129723215774      -1.281464761930      -0.000009470775
 H          3.170230236288       1.214696402333      -0.000004219029
 H         -1.896635762029       2.266450197080      -0.000007137985
 H         -3.549269459733       0.184972009885      -0.000012663292
 H         -1.915091268770      -1.787316248581       0.884446313932
 H         -1.915087783044      -1.787312741102      -0.884447336699
