# Supplementary material for: Synthetic and Mechanistic Studies into the Reductive Functionalization of Nitro Compounds Catalyzed by an Iron(salen) Complex
Source: J Am Chem Soc. 2024 Jul 12;146(29):19839–51. doi: 10.1021/jacs.4c02797 (PMC11273354; doi:10.1021/jacs.4c02797)
Supplement: Supplementary file 1 — ja4c02797_si_001.zip [file ja4c02797_si_001.zip › xyz/olefins/trans-stilbene.sp.xyz]

26
\textcolor{blue}{\textsf{ \bfseries trans stilbene }\ 
\textit{E}$_{\text{tot}}$(RPBE0-D3(Acetonitrile)/def2TZVP // RPBE-D3(Acetonitrile)/def2SVP/W06) = -540.251987\ 
\textit{E}(LUMO) = -0.0675} 
 C          2.843486953981      -1.288924334736      -0.000004714088
 C          1.943723622057      -0.192029185082       0.000001183485
 C          4.231870709149      -1.093257978295      -0.000006193594
 H          4.906276150355      -1.963485792079      -0.000011278983
 C          2.497441062173       1.115409498527       0.000006616325
 C          4.760145083238       0.208445642853      -0.000001201932
 H          1.833973043832       1.993402867863       0.000012492139
 H          5.849420882254       0.366680175109      -0.000002227143
 C          3.883473580461       1.310279034510       0.000005306223
 H          4.288032179225       2.334315218608       0.000009528881
 H          2.435856246619      -2.312618828439      -0.000008378298
 C         -3.883475434614      -1.310278018530       0.000005070111
 C         -4.760145506956      -0.208443561104       0.000000215670
 C         -2.497442625647      -1.115410302562       0.000004542785
 H         -5.849421451856      -0.366676752955       0.000000673926
 H         -1.833975584192      -1.993404537555       0.000008094617
 C         -4.231869671238       1.093259418005      -0.000005088492
 C         -1.943723352457       0.192027853605      -0.000000764970
 H         -4.906274004369       1.963488026822      -0.000008881968
 C         -2.843485629493       1.288924204200      -0.000005614238
 H         -2.435853600452       2.312618375687      -0.000010272915
 H         -4.288035244437      -2.334313639224       0.000009514859
 C          0.502427544683      -0.460029381027       0.000001696042
 H          0.238914308514      -1.531997503753       0.000004154922
 C         -0.502426374758       0.460026671899      -0.000000918151
 H         -0.238912688973       1.531995016317      -0.000004231097
