# Supplementary material for: Synthetic and Mechanistic Studies into the Reductive Functionalization of Nitro Compounds Catalyzed by an Iron(salen) Complex
Source: J Am Chem Soc. 2024 Jul 12;146(29):19839–51. doi: 10.1021/jacs.4c02797 (PMC11273354; doi:10.1021/jacs.4c02797)
Supplement: Supplementary file 1 — ja4c02797_si_001.zip [file ja4c02797_si_001.zip › xyz/olefins/4-7-dimethyl-indene.sp.xyz]

23
\textcolor{blue}{\textsf{ \bfseries 4,7-dimethyl indene }\ 
\textit{E}$_{\text{tot}}$(RPBE0-D3(Acetonitrile)/def2TZVP // RPBE-D3(Acetonitrile)/def2SVP/W06) = -426.038865\ 
\textit{E}(LUMO) = -0.0328} 
 C          1.504692813461      -0.706130722465       0.000000334408
 C          0.700693854972       0.458570089407      -0.000000019467
 C         -0.717517162866       0.379478531730      -0.000000078051
 C         -1.392166753953      -0.853892238187      -0.000000373127
 C         -0.585237233091      -2.013596283965       0.000000145461
 C          0.820835670786      -1.938992053494       0.000000938237
 C          1.076448376799       1.878150955633      -0.000000494839
 C         -0.047529137039       2.648883503985       0.000000385876
 C         -1.279255583267       1.779989022487       0.000000028108
 H         -1.071209573691      -3.002800354112       0.000000101258
 H          1.406489823995      -2.872860386762       0.000002043853
 H          2.111279228554       2.249544716378      -0.000000579889
 H         -0.079375589669       3.747605350664       0.000000457896
 H         -1.931729688901       1.974338573824       0.882986303543
 H         -1.931735241827       1.974340635501      -0.882981437867
 C          3.010460557296      -0.625076876164      -0.000000443461
 H          3.389689109619      -0.078107306915       0.889296198920
 H          3.471930035574      -1.631651297858       0.000008784139
 H          3.389688192634      -0.078125533262      -0.889309028602
 C         -2.898081891409      -0.922536138691      -0.000000568120
 H         -3.326679796945      -0.411546110928      -0.888593595004
 H         -3.261727468184      -1.968280737327       0.000000375753
 H         -3.326680101295      -0.411544290855       0.888591245839
