# Supplementary material for: Synthetic and Mechanistic Studies into the Reductive Functionalization of Nitro Compounds Catalyzed by an Iron(salen) Complex
Source: J Am Chem Soc. 2024 Jul 12;146(29):19839–51. doi: 10.1021/jacs.4c02797 (PMC11273354; doi:10.1021/jacs.4c02797)
Supplement: Supplementary file 1 — ja4c02797_si_001.zip [file ja4c02797_si_001.zip › xyz/olefins/alpha-methyl-styrene.sp.xyz]

19
\textcolor{blue}{\textsf{ \bfseries $\alpha$-methyl styrene }\ 
\textit{E}$_{\text{tot}}$(RPBE0-D3(Acetonitrile)/def2TZVP // RPBE-D3(Acetonitrile)/def2SVP/W06) = -348.663872\ 
\textit{E}(LUMO) = -0.0425} 
 C          2.633694144669      -0.074135778420       0.006073411088
 C          1.868400522789      -1.240644084722       0.159037354126
 C          1.978700080064       1.159800512265      -0.158185310572
 H          2.365431279963      -2.215287111938       0.283253576227
 H          2.565123182292       2.081430351674      -0.296659489931
 C          0.465836005663      -1.175037304753       0.152727401263
 C          0.579421196024       1.223825680042      -0.161609779043
 H         -0.107399471150      -2.104805722503       0.278591053682
 H          0.089572194806       2.196202434772      -0.320576399068
 C         -0.212795476783       0.059838788004       0.006444843054
 H          3.733312554342      -0.125006309574       0.004864422691
 C         -1.703325389247       0.122547766681       0.017437377742
 C         -2.461154605047      -1.152128835377      -0.275167250197
 H         -2.309508332713      -1.908137907501       0.524707134512
 H         -3.548617412947      -0.962778090770      -0.350798558958
 H         -2.118111129111      -1.622647348467      -1.220440108087
 C         -2.372156359180       1.269257806263       0.295604224584
 H         -1.856508384724       2.204999064985       0.559986561092
 H         -3.473015194466       1.296083339417       0.282898175567
