# Supplementary material for: Synthetic and Mechanistic Studies into the Reductive Functionalization of Nitro Compounds Catalyzed by an Iron(salen) Complex
Source: J Am Chem Soc. 2024 Jul 12;146(29):19839–51. doi: 10.1021/jacs.4c02797 (PMC11273354; doi:10.1021/jacs.4c02797)
Supplement: Supplementary file 1 — ja4c02797_si_001.zip [file ja4c02797_si_001.zip › xyz/olefins/benzofuran.sp.xyz]

15
\textcolor{blue}{\textsf{ \bfseries benzofuran }\ 
\textit{E}$_{\text{tot}}$(RPBE0-D3(Acetonitrile)/def2TZVP // RPBE-D3(Acetonitrile)/def2SVP/W06) = -383.374546\ 
\textit{E}(LUMO) = -0.0329} 
 C          0.973187284406       1.449467605280       0.000004685553
 C         -0.262208001052       0.763729773088      -0.000010717056
 C         -0.255655884023      -0.657036209743      -0.000005860757
 C          0.912224155924      -1.427081600522       0.000005034145
 C          2.125792595027      -0.721512338247      -0.000002774171
 C          2.154094881123       0.694935677413       0.000002315735
 C         -1.658285469426       1.139692547244       0.000000669303
 C         -2.363382790988      -0.035440280155       0.000003905468
 O         -1.539423822123      -1.136072264795       0.000000788171
 H          1.005251868520       2.549500566308      -0.000000405449
 H          0.873359285324      -2.525742203196       0.000006325610
 H          3.073320728828      -1.281408096167      -0.000006627133
 H          3.126494913589       1.210733148438       0.000006435812
 H         -2.080798633265       2.150623533204       0.000004973631
 H         -3.436838211953      -0.255659876375      -0.000000557166
