# Supplementary material for: Synthetic and Mechanistic Studies into the Reductive Functionalization of Nitro Compounds Catalyzed by an Iron(salen) Complex
Source: J Am Chem Soc. 2024 Jul 12;146(29):19839–51. doi: 10.1021/jacs.4c02797 (PMC11273354; doi:10.1021/jacs.4c02797)
Supplement: Supplementary file 1 — ja4c02797_si_001.zip [file ja4c02797_si_001.zip › xyz/olefins/2-methyl-indene.sp.xyz]

20
\textcolor{blue}{\textsf{ \bfseries 2-methyl indene }\ 
\textit{E}$_{\text{tot}}$(RPBE0-D3(Acetonitrile)/def2TZVP // RPBE-D3(Acetonitrile)/def2SVP/W06) = -386.757661\ 
\textit{E}(LUMO) = -0.0299} 
 C          1.451100621100      -1.438474159409       0.000007556151
 C          0.242772377895      -0.717105624216       0.000003349533
 C          0.257272696888       0.707466987230      -0.000003639223
 C          1.466437994567       1.408076368019      -0.000004542580
 C          2.676162822041       0.681466501649      -0.000002498516
 C          2.665109403204      -0.726574062051       0.000000785122
 C         -1.153514302041      -1.158755669382      -0.000009295387
 C         -1.990442189702      -0.077616139316      -0.000000618730
 C         -1.170187181414       1.197071211947       0.000006624395
 H          1.448025561252      -2.539829901519       0.000007995623
 H          1.479616176440       2.509702822973      -0.000002911165
 H          3.636503009055       1.219963280634      -0.000002854533
 H          3.618943591132      -1.277163209036       0.000000048356
 H         -1.473976362343      -2.211300353894      -0.000015309015
 H         -1.400501542756       1.832701998879      -0.885245304586
 H         -1.400494243114       1.832693265588       0.885267144424
 C         -3.484426014978      -0.073854348539       0.000001069221
 H         -3.885750997417       0.461918688489       0.887843788597
 H         -3.885749273228       0.461866021801      -0.887874750954
 H         -3.898333284380      -1.100759009508       0.000029413335
