# Supplementary material for: Synthetic and Mechanistic Studies into the Reductive Functionalization of Nitro Compounds Catalyzed by an Iron(salen) Complex
Source: J Am Chem Soc. 2024 Jul 12;146(29):19839–51. doi: 10.1021/jacs.4c02797 (PMC11273354; doi:10.1021/jacs.4c02797)
Supplement: Supplementary file 1 — ja4c02797_si_001.zip [file ja4c02797_si_001.zip › xyz/olefins/2-allylanisole.sp.xyz]

23
\textcolor{blue}{\textsf{ \bfseries 2-allylanisole }\ 
\textit{E}$_{\text{tot}}$(RPBE0-D3(Acetonitrile)/def2TZVP // RPBE-D3(Acetonitrile)/def2SVP/W06) = -463.104853\ 
\textit{E}(LUMO) = -0.0190} 
 C          2.411241429205      -1.400672503625       0.176877595363
 C          1.106800884773      -1.744395490315      -0.223112945256
 C          2.720559258461      -0.054885370009       0.417880301142
 H          0.853641693664      -2.799289125824      -0.418406588940
 H          3.735747194956       0.234891057278       0.730786986846
 C          0.104619981417      -0.774313595377      -0.387691143021
 C          1.741332872976       0.941970769416       0.260009558988
 H          2.003261971699       1.991610016054       0.449877807346
 C          0.435290495433       0.587938686171      -0.138155987674
 H          3.177842416451      -2.180945402093       0.295960499824
 C         -1.314033038682      -1.145866388476      -0.776254715541
 H         -1.292954033650      -2.140255154785      -1.271944188752
 H         -1.711206035529      -0.412622228849      -1.507510617822
 C         -2.231701252363      -1.210914819666       0.423047539396
 H         -1.966562157570      -1.973999573602       1.178732380352
 C         -3.295678291522      -0.416295549389       0.634329061569
 H         -3.919250518563      -0.516094251062       1.537164184256
 H         -3.578703011325       0.365871182334      -0.090428021364
 O         -0.575343514119       1.482888307141      -0.321658631652
 C         -0.323434694049       2.861545764770      -0.091447845766
 H         -0.017245387170       3.055265063189       0.960253635918
 H          0.462124960598       3.258531826642      -0.771854168108
 H         -1.273934854501       3.389261112587      -0.292251371545
