# Supplementary material for: Synthetic and Mechanistic Studies into the Reductive Functionalization of Nitro Compounds Catalyzed by an Iron(salen) Complex
Source: J Am Chem Soc. 2024 Jul 12;146(29):19839–51. doi: 10.1021/jacs.4c02797 (PMC11273354; doi:10.1021/jacs.4c02797)
Supplement: Supplementary file 1 — ja4c02797_si_001.zip [file ja4c02797_si_001.zip › xyz/olefins/allylbenzene.sp.xyz]

19
\textcolor{blue}{\textsf{ \bfseries allylbenzene }\ 
\textit{E}$_{\text{tot}}$(RPBE0-D3(Acetonitrile)/def2TZVP // RPBE-D3(Acetonitrile)/def2SVP/W06) = -348.657247\ 
\textit{E}(LUMO) = -0.0185} 
 C          2.321012776450       0.886777615792      -0.242012350829
 C          0.997699949839       1.288757266288       0.009967653078
 C          2.659881746949      -0.475823875117      -0.221572262877
 H          0.738592539371       2.359888130367      -0.005588823225
 H          3.695771013131      -0.792802320168      -0.417935489082
 C         -0.006604194003       0.339675321841       0.287522387374
 C          1.666099671101      -1.433014342184       0.050891562403
 H          1.922318820384      -2.503904831891       0.068988236705
 C          0.346027666293      -1.027356738070       0.299364785129
 H         -0.431078145703      -1.781519324743       0.504222194535
 H          3.091115690708       1.644413204298      -0.455499885315
 C         -1.443346179800       0.761758327692       0.555780113124
 H         -1.488016622665       1.872041677456       0.586075675766
 H         -1.760836784772       0.399412326227       1.557464967980
 C         -2.403040768106       0.249181343981      -0.488799160813
 H         -2.202865403441       0.585057315974      -1.523362610147
 C         -3.438135304932      -0.577344586415      -0.253376722980
 H         -4.099054229096      -0.919337112453      -1.065685955276
 H         -3.663519060668      -0.938911067913       0.764725666402
