# Supplementary material for: Synthetic and Mechanistic Studies into the Reductive Functionalization of Nitro Compounds Catalyzed by an Iron(salen) Complex
Source: J Am Chem Soc. 2024 Jul 12;146(29):19839–51. doi: 10.1021/jacs.4c02797 (PMC11273354; doi:10.1021/jacs.4c02797)
Supplement: Supplementary file 1 — ja4c02797_si_001.zip [file ja4c02797_si_001.zip › xyz/olefins/1-hexene.sp.xyz]

18
\textcolor{blue}{\textsf{ \bfseries 1-hexene }\ 
\textit{E}$_{\text{tot}}$(RPBE0-D3(Acetonitrile)/def2TZVP // RPBE-D3(Acetonitrile)/def2SVP/W06) = -235.635805\ 
\textit{E}(LUMO) = 0.0076} 
 C         -0.775792391489      -0.586636089019       0.224268529907
 H         -0.640019046807      -1.251417462765       1.109049040692
 C         -2.045303521368       0.200489366857       0.392065743463
 H         -2.083892045504       0.862419348567       1.278979636987
 H         -0.858923353102      -1.255961277408      -0.659899413389
 C         -3.099719373822       0.177090249834      -0.443935737317
 H         -3.104393518847      -0.463049382637      -1.343364830659
 H         -3.996730608237       0.790441281491      -0.261513378141
 C          3.021698125139       0.384390899521      -0.169836714591
 H          2.958245011246       1.031396239055      -1.070129183859
 H          3.140282167069       1.053476003613       0.708505522731
 C          1.779751187936      -0.498555911028      -0.031920205607
 H          1.706617187162      -1.182494449245      -0.907083561197
 H          1.885750531397      -1.160388702946       0.856857295828
 H          3.947522731847      -0.219869148667      -0.257198392910
 C          0.476578464197       0.298870679986       0.091163636322
 H          0.541912575358       0.979564681268       0.970334872266
 H          0.360353424859       0.961987692767      -0.795369121410
