# Supplementary material for: Synthetic and Mechanistic Studies into the Reductive Functionalization of Nitro Compounds Catalyzed by an Iron(salen) Complex
Source: J Am Chem Soc. 2024 Jul 12;146(29):19839–51. doi: 10.1021/jacs.4c02797 (PMC11273354; doi:10.1021/jacs.4c02797)
Supplement: Supplementary file 1 — ja4c02797_si_001.zip [file ja4c02797_si_001.zip › xyz/olefins/cyclohexene.sp.xyz]

16
\textcolor{blue}{\textsf{ \bfseries cyclohexene }\ 
\textit{E}$_{\text{tot}}$(RPBE0-D3(Acetonitrile)/def2TZVP // RPBE-D3(Acetonitrile)/def2SVP/W06) = -234.443874\ 
\textit{E}(LUMO) = 0.0165} 
 C          0.698215645199       1.193175155813       0.318312421540
 C          1.500152815075      -0.046516219423      -0.108616120849
 C          0.673028101341      -1.307663691951      -0.057424963447
 C         -0.672803054849      -1.307768285705       0.057417051027
 C         -1.500137277913      -0.046745067635       0.108623809261
 C         -0.698426465245       1.193056771177      -0.318318106262
 H          1.251230502436       2.118870932806       0.055874048195
 H          0.590373486720       1.194432627470       1.426132519620
 H          2.403781740661      -0.164793589268       0.529029974255
 H          1.898173400203       0.089486735516      -1.142354051011
 H          1.211576122695      -2.270016823877      -0.115120375671
 H         -1.211223060291      -2.270188970570       0.115108976990
 H         -2.403774784236      -0.165199970434      -0.528974960009
 H         -1.898154203197       0.089169272645       1.142382252136
 H         -1.251579092875       2.118677367055      -0.055901188768
 H         -0.590582693765       1.194330444999      -1.426141743358
