# Supplementary material for: Synthetic and Mechanistic Studies into the Reductive Functionalization of Nitro Compounds Catalyzed by an Iron(salen) Complex
Source: J Am Chem Soc. 2024 Jul 12;146(29):19839–51. doi: 10.1021/jacs.4c02797 (PMC11273354; doi:10.1021/jacs.4c02797)
Supplement: Supplementary file 1 — ja4c02797_si_001.zip [file ja4c02797_si_001.zip › xyz/olefins/1-eq-methylcyclohexene-2.sp.xyz]

19
\textcolor{blue}{\textsf{ \bfseries 1-methylcyclohexene }\ 
\textit{E}$_{\text{tot}}$(RPBE0-D3(Acetonitrile)/def2TZVP // RPBE-D3(Acetonitrile)/def2SVP/W06) = -273.728952\ 
\textit{E}(LUMO) = 0.0199} 
 C          1.151821751672       1.219803613805      -0.308742000850
 C         -0.332672888020       1.266337625517       0.078706401418
 C         -1.015974959359      -0.085412386734       0.003382342608
 C         -0.299949261193      -1.231906269927      -0.090140346972
 C          1.207237649144      -1.295069240721      -0.101322644971
 C          1.851933621967       0.024304346142       0.347532353957
 H          1.650392143043       2.172022080694      -0.031895536419
 H          1.239821883167       1.129012486265      -1.414651779033
 H         -0.879789372718       1.989227543478      -0.566998713502
 H         -0.449294478859       1.666641126095       1.114029756257
 H         -0.843744726191      -2.191467539502      -0.161878771025
 H          1.551770452018      -2.134766255283       0.541854784268
 H          1.558917119194      -1.560952170300      -1.127055214856
 H          2.936966521883       0.023306182754       0.113994080010
 H          1.766880527175       0.117144399369       1.453505805137
 C         -2.520919280161      -0.073241927281       0.050872934907
 H         -2.945031520648       0.502221309571      -0.801594930308
 H         -2.949529987442      -1.094757972978       0.027214971522
 H         -2.886218364917       0.433474245034       0.971741307373
